# Supplementary material for: DNA methylation in PRDM8 is indicative for dyskeratosis congenita
Source: Oncotarget. 2016 Feb 17;7(10):10765–72. doi: 10.18632/oncotarget.7458 (PMC4905437; doi:10.18632/oncotarget.7458)
Supplement: Supplementary file 2 [file oncotarget-07-10765-s002.xlsx]

## Sheet: beta-values
CpG site	gene name	chromosome	GSM796678	GSM796674	GSM796667	GSM796671	DKC1	DKC2	DKC3	DKC4	difference (DKC-control)	adjusted p-value
cg10306192	MMP27	11	0.06446	0.06498	0.06345	0.07608	0.556064	0.583498	0.58597	0.562284	-0.504711	7.51559e-06
cg14179288	TLE4	9	0.07592	0.08106	0.06199	0.06173	0.585673	0.548156	0.56586	0.53483	-0.488455	4.67988e-05
cg27242132	PRDM8	4	0.25008	0.29639	0.17264	0.28314	0.817567	0.656005	0.617797	0.77247	-0.465397	0.0256126
cg02898977	TM9SF1	14	0.50463	0.49792	0.49443	0.49714	0.91029	0.920291	0.899186	0.916905	-0.413138	6.28251e-06
cg11155924	SHANK2	11	0.35956	0.358	0.15246	0.28041	0.6615	0.799983	0.679008	0.636109	-0.406543	0.0417725
cg10493186	PRDM16	1	0.55773	0.47269	0.36095	0.44614	0.8833	0.936016	0.815489	0.793798	-0.397773	0.0322331
cg07056794		9	0.47877	0.48096	0.49162	0.47206	0.827472	0.891254	0.844657	0.857403	-0.374344	0.000363606
cg02458885	PRDM8	4	0.32088	0.35487	0.21201	0.31773	0.733655	0.62471	0.576763	0.741101	-0.367685	0.036013
cg11808699	IL16	15	0.53571	0.5767	0.36829	0.458	0.807157	0.890059	0.87489	0.835078	-0.367121	0.0350549
cg26299084	PRDM8	4	0.27985	0.30913	0.18374	0.37778	0.727866	0.587023	0.578873	0.712411	-0.363918	0.0453292
cg06307913	PRDM8	4	0.42535	0.45585	0.31457	0.46666	0.848641	0.739786	0.689159	0.838006	-0.36329	0.0381486
cg03466780	EXD3	9	0.50509	0.48754	0.49168	0.51066	0.841082	0.852334	0.854141	0.854438	-0.351756	1.49633e-05
cg10296238	C21orf56	21	0.34439	0.22074	0.25857	0.31695	0.624396	0.723584	0.586646	0.607386	-0.35034	0.0256781
cg08206623	CDKN1C	11	0.18782	0.18895	0.16291	0.16336	0.508078	0.505552	0.529192	0.511719	-0.337875	7.94762e-05
cg03131366		12	0.59684	0.51176	0.39643	0.42624	0.774169	0.773444	0.887839	0.798974	-0.325789	0.0490201
cg18073471	PRDM8	4	0.23218	0.27491	0.13939	0.27165	0.59244	0.533834	0.491898	0.593055	-0.323275	0.0293895
cg25152348	NCAPH2	22	0.22994	0.2101	0.21407	0.18676	0.520652	0.546243	0.528773	0.525817	-0.320154	0.000261021
cg09844907	MPV17L	16	0.07679	0.06523	0.07028	0.08425	0.373698	0.38252	0.386257	0.42386	-0.317446	0.000363606
cg02610360	TMEM136	11	0.49333	0.49603	0.43458	0.534	0.815193	0.821551	0.810984	0.758137	-0.311981	0.00770852
cg06618629	SPNS2	17	0.37219	0.36159	0.33843	0.39981	0.608315	0.79577	0.650348	0.61072	-0.298283	0.0447322
cg10863737		6	0.51498	0.51679	0.52606	0.52459	0.808299	0.831526	0.823487	0.801906	-0.295699	7.33877e-05
cg13732083	C21orf56	21	0.11765	0.05315	0.13706	0.09899	0.427945	0.436472	0.29843	0.419716	-0.293928	0.0304101
cg08899895	KIAA0182	16	0.34671	0.38803	0.43427	0.44874	0.71573	0.667859	0.770715	0.635123	-0.292919	0.0312707
cg11138362	PRDM16	1	0.55969	0.55602	0.46973	0.5402	0.784633	0.852921	0.826868	0.79886	-0.284411	0.0128067
cg19015611	VAX2	2	0.4458	0.39022	0.35045	0.38257	0.678955	0.645059	0.675407	0.697536	-0.281979	0.0075538
cg18758622	BAIAP2	17	0.44792	0.47155	0.31082	0.42696	0.674639	0.763857	0.63387	0.684078	-0.274799	0.049777
cg17082568		17	0.64686	0.49998	0.48531	0.51664	0.776635	0.854796	0.814641	0.797994	-0.273819	0.041307
cg13012494	C21orf56	21	0.14758	0.03929	0.17899	0.10766	0.39181	0.453109	0.303209	0.419067	-0.273419	0.0488046
cg11261850		11	0.41303	0.36277	0.31213	0.38904	0.677253	0.584213	0.637198	0.657304	-0.269749	0.0206136
cg13707760	WNK2	9	0.46273	0.49946	0.35617	0.44812	0.724896	0.748848	0.682757	0.680177	-0.267549	0.0321854
cg13566059	TFDP3	X	0.48112	0.59598	0.47103	0.47419	0.734516	0.764933	0.764141	0.812961	-0.263558	0.0322331
cg10239319	JAKMIP1	4	0.47914	0.48646	0.38188	0.45211	0.683258	0.734101	0.709801	0.726644	-0.263554	0.0165978
cg01994308	PLAG1	8	0.32447	0.28923	0.19272	0.28116	0.50982	0.538635	0.525848	0.540356	-0.25677	0.0230033
cg01904812	RCC2	1	0.65354	0.52649	0.50415	0.55116	0.77279	0.829068	0.816415	0.820979	-0.250978	0.0372236
cg01890836	MPRIP	17	0.65601	0.62106	0.55313	0.63956	0.839768	0.922678	0.884565	0.825649	-0.250725	0.0303215
cg06808467	LOC339290	18	0.1659	0.17481	0.19441	0.17102	0.385162	0.41037	0.431362	0.46905	-0.247451	0.00618327
cg22136749		12	0.5274	0.4798	0.3942	0.43371	0.694286	0.73997	0.740691	0.648134	-0.246993	0.0402595
cg12113316	RAB11FIP1	8	0.20472	0.21486	0.15051	0.195	0.439646	0.390451	0.507582	0.413847	-0.246609	0.0263014
cg19349861	OPCML	11	0.10754	0.12145	0.1097	0.09409	0.348053	0.341793	0.366489	0.357545	-0.245275	0.000268689
cg20144008		2	0.22216	0.22739	0.25076	0.21074	0.443192	0.459857	0.456537	0.521048	-0.242396	0.00751616
cg19165274	AKR1E2	10	0.21892	0.23528	0.2386	0.24068	0.475601	0.44706	0.470736	0.509484	-0.24235	0.00199467
cg08972170	C7orf41	7	0.54786	0.54041	0.51243	0.54567	0.760168	0.781316	0.795727	0.775706	-0.241637	0.000950656
cg16356456	CLIP2	7	0.21338	0.19181	0.19754	0.22007	0.420284	0.441399	0.55054	0.374312	-0.240934	0.0465969
cg16829640	TFDP3	X	0.42956	0.55314	0.43503	0.39881	0.683678	0.671105	0.674013	0.734826	-0.23677	0.0463304
cg08634464	ZNF57	19	0.06706	0.03508	0.03748	0.04076	0.255548	0.204552	0.311553	0.35241	-0.235921	0.0372236
cg00462971		3	0.44447	0.43682	0.3942	0.42563	0.713416	0.673977	0.636854	0.620344	-0.235868	0.0165072
cg16500605	BAT3	6	0.15291	0.12201	0.11731	0.12241	0.319956	0.333083	0.38021	0.417864	-0.234118	0.0176651
cg16303129		17	0.13561	0.15039	0.12582	0.15899	0.278151	0.406313	0.454016	0.366298	-0.233492	0.0497295
cg13485366		9	0.57753	0.54258	0.52671	0.62039	0.773032	0.822197	0.847432	0.756291	-0.232936	0.030864
cg17431023		7	0.46257	0.50005	0.44008	0.45209	0.694205	0.765386	0.624598	0.691372	-0.230193	0.0359284
cg20982606	UNG	12	0.05466	0.0703	0.06755	0.10161	0.264551	0.275417	0.297339	0.377036	-0.230056	0.0269131
cg12798040	XRCC3	14	0.78462	0.74777	0.62446	0.75856	0.956781	0.97153	0.943711	0.961682	-0.229573	0.0465896
cg01157559		16	0.65095	0.59843	0.51602	0.57983	0.803941	0.829284	0.801373	0.797863	-0.221808	0.0322331
cg25072766	CARS	11	0.50525	0.51676	0.43629	0.49319	0.686717	0.703234	0.653094	0.791834	-0.220847	0.0463304
cg17619755	VARS	6	0.70516	0.65996	0.55924	0.62283	0.843161	0.870626	0.860103	0.853598	-0.220074	0.0381486
cg11765288	HDAC9	7	0.1784	0.2191	0.11073	0.15276	0.406583	0.364869	0.383294	0.384709	-0.219616	0.0217936
cg26979339	RIC8B	12	0.14456	0.15829	0.12547	0.14073	0.341402	0.316171	0.384889	0.390312	-0.215931	0.0115364
cg13021192	CTSZ	20	0.06798	0.05617	0.08032	0.09688	0.28387	0.259695	0.301316	0.318934	-0.215616	0.00513678
cg07141002	H1F0	22	0.47154	0.53089	0.38317	0.46845	0.674663	0.678333	0.648662	0.711071	-0.21467	0.044715
cg17502267	BNIP2	15	0.1737	0.19778	0.21839	0.18294	0.387045	0.403185	0.389929	0.443345	-0.212673	0.00652982
cg03829194		16	0.73156	0.68252	0.70424	0.73062	0.933479	0.933451	0.91629	0.902819	-0.209275	0.00372446
cg01894038		11	0.59518	0.58102	0.50762	0.53515	0.742437	0.811352	0.760988	0.737782	-0.208397	0.0308183
cg20482390	C20orf195	20	0.3994	0.36371	0.43668	0.38495	0.617383	0.604512	0.550037	0.642934	-0.207532	0.0274934
cg07472750	HMGB1	13	0.2745	0.22512	0.18008	0.20426	0.416347	0.390798	0.460354	0.430967	-0.203627	0.0284499
cg20846728	MYT1L	2	0.62844	0.65724	0.62823	0.6479	0.855031	0.830105	0.862151	0.825606	-0.202771	0.00217856
cg01073178	TESC	12	0.13469	0.14198	0.13128	0.14633	0.334563	0.328532	0.336308	0.362184	-0.201827	0.000702103
cg06082548	NKX6-2	10	0.14776	0.15064	0.17499	0.14428	0.343564	0.349562	0.35561	0.374508	-0.201394	0.00125535
cg17479131	LOC401431	7	0.3033	0.30413	0.31117	0.28914	0.504393	0.491943	0.499479	0.510995	-0.199767	0.000295087
cg24399529	MIR548H4	15	0.25851	0.20282	0.18041	0.23591	0.417663	0.394797	0.44963	0.411519	-0.19899	0.0190725
cg25778892		7	0.51613	0.44476	0.4772	0.47636	0.642272	0.716984	0.691017	0.655046	-0.197717	0.0242114
cg04737885	ADCY9	16	0.65578	0.67796	0.67739	0.69506	0.865109	0.879065	0.889696	0.86046	-0.197035	0.00170634
cg22836207		10	0.55906	0.53428	0.5263	0.55592	0.716351	0.785316	0.747236	0.714507	-0.196963	0.014578
cg12427162	SFT2D2	1	0.60908	0.56445	0.64478	0.66437	0.782633	0.836207	0.818439	0.83319	-0.196947	0.0315432
cg12026095	FTL	19	0.30993	0.30495	0.32725	0.32287	0.493522	0.517118	0.513862	0.528278	-0.196945	0.00107408
cg22761205	PTDSS2	11	0.24878	0.3015	0.29152	0.30586	0.518121	0.414135	0.485544	0.49177	-0.190478	0.0355858
cg12385729		1	0.51362	0.55222	0.51067	0.54459	0.774447	0.674945	0.735265	0.69468	-0.189559	0.0323658
cg01204305	AMIGO3	3	0.34423	0.33257	0.2966	0.25262	0.529437	0.471943	0.496121	0.482487	-0.188492	0.0316764
cg03909902	PRDM4	12	0.1369	0.15599	0.15726	0.13743	0.319703	0.330155	0.336753	0.350575	-0.187401	0.00109485
cg09225861		11	0.66611	0.65644	0.54944	0.64407	0.81694	0.809325	0.81553	0.823115	-0.187212	0.0393903
cg05655647	ATF1	12	0.29894	0.26084	0.22075	0.219	0.406962	0.419055	0.435974	0.485781	-0.18706	0.0360004
cg14469684		9	0.62351	0.62019	0.53122	0.53031	0.754263	0.798686	0.744072	0.748083	-0.184969	0.0474394
cg21132420		22	0.24328	0.20142	0.21501	0.24003	0.346545	0.432256	0.408409	0.445856	-0.183331	0.0343165
cg06009330	PCYOX1	2	0.03428	0.03726	0.03326	0.03794	0.167919	0.185403	0.230791	0.287873	-0.182312	0.0410569
cg07170824	ACVRL1	12	0.32738	0.32141	0.26373	0.32192	0.504656	0.439218	0.475989	0.543656	-0.18227	0.0407119
cg12174280		8	0.27869	0.25833	0.30959	0.25535	0.468748	0.389306	0.474439	0.494967	-0.181375	0.0399974
cg23274123	C1orf96	1	0.05847	0.06692	0.07225	0.07543	0.240847	0.201859	0.270698	0.284796	-0.181283	0.0189051
cg14100214		7	0.20055	0.21192	0.21953	0.1981	0.384311	0.371491	0.388528	0.410502	-0.181183	0.00170634
cg14931215	KDM5D	Y	0.47612	0.44477	0.50038	0.48653	0.724003	0.632035	0.631458	0.642497	-0.180548	0.0372236
cg11229399		1	0.18128	0.14835	0.11146	0.12729	0.338111	0.289712	0.358545	0.303368	-0.180339	0.0283615
cg01900832	ATP9A	20	0.5498	0.50952	0.48568	0.45877	0.618644	0.719075	0.700959	0.686072	-0.180245	0.0497295
cg08857906	PPP1R8	1	0.3258	0.24775	0.29562	0.27468	0.435178	0.474352	0.454968	0.499094	-0.179935	0.0273606
cg19935065	DNTT	10	0.51481	0.48586	0.42779	0.52997	0.689651	0.68262	0.66342	0.637997	-0.178815	0.0381486
cg12019614	DOCK6	19	0.26684	0.17965	0.20651	0.20642	0.38346	0.373024	0.448294	0.368738	-0.178524	0.0407119
cg21664281		3	0.62109	0.69353	0.58015	0.66468	0.798497	0.818975	0.843807	0.808979	-0.177702	0.0431429
cg03768916	ARHGAP22	10	0.29905	0.26832	0.27137	0.22906	0.428744	0.441872	0.454686	0.451763	-0.177316	0.0118473
cg13003239	WDR6	3	0.33284	0.36188	0.33801	0.31565	0.496186	0.507016	0.51958	0.5264	-0.175201	0.00414566
cg06897661	ADCY7	16	0.71848	0.68953	0.68097	0.71542	0.867594	0.877927	0.868364	0.887507	-0.174248	0.00272201
cg02401220	EIF1	17	0.34569	0.36417	0.33668	0.34523	0.526641	0.501878	0.526006	0.533068	-0.173956	0.00170634
cg22352273	SCLY	2	0.05709	0.06182	0.04681	0.04269	0.209793	0.219643	0.218804	0.252732	-0.173141	0.00276054
cg06161540	UBE2I	16	0.62317	0.54089	0.59272	0.59393	0.775961	0.75919	0.714928	0.790249	-0.172404	0.0360004
cg17485717	TCP11L1	11	0.74518	0.67261	0.64198	0.65444	0.853757	0.875359	0.817785	0.854929	-0.171905	0.0436851
cg07735586		3	0.46356	0.50877	0.45291	0.47499	0.614151	0.685921	0.627985	0.659415	-0.171811	0.0267999
cg01204844		22	0.53857	0.5145	0.53573	0.56192	0.749399	0.684477	0.709484	0.692043	-0.171171	0.0181691
cg05903330	CBX7	22	0.3151	0.34409	0.24893	0.27809	0.461389	0.490584	0.447464	0.469504	-0.170683	0.0350534
cg26871347	MSI2	17	0.53288	0.47417	0.46079	0.47155	0.634512	0.648575	0.633649	0.696925	-0.168568	0.0339481
cg08237220		3	0.46397	0.50643	0.4203	0.49806	0.623231	0.652897	0.646687	0.639912	-0.168492	0.0294839
cg14277543	FAM129B	9	0.46486	0.47762	0.47866	0.48141	0.645065	0.652281	0.642188	0.633717	-0.167675	0.000386027
cg04252928	ACSF3	16	0.62656	0.62463	0.57409	0.64747	0.781529	0.783599	0.747438	0.828432	-0.167062	0.0359902
cg23623667	KCNQ1	11	0.08366	0.1153	0.0712	0.10262	0.270964	0.21719	0.244231	0.307979	-0.166896	0.0332337
cg22650458	C7orf41	7	0.21667	0.27636	0.17151	0.23528	0.389037	0.417414	0.356132	0.399921	-0.165671	0.0446871
cg21532334		3	0.51248	0.52396	0.49194	0.53517	0.652768	0.669749	0.701125	0.696782	-0.164219	0.0131006
cg03004371	ALDH1A3	15	0.1955	0.17274	0.18998	0.21203	0.373817	0.31534	0.406068	0.329083	-0.163514	0.0360004
cg01684248		16	0.33733	0.30914	0.30975	0.29278	0.476375	0.472016	0.479067	0.473479	-0.162984	0.00238471
cg10549018	TLL2	10	0.46212	0.46059	0.46045	0.49028	0.620522	0.673227	0.660137	0.571361	-0.162952	0.0417046
cg24449302	MAP2K1	15	0.03877	0.05647	0.04015	0.03463	0.211218	0.211755	0.171806	0.226893	-0.162913	0.00772275
cg14047339	RUNX2	6	0.28049	0.27201	0.26152	0.22305	0.419873	0.431451	0.400319	0.434174	-0.162187	0.0144256
cg25105522	MAP3K14	17	0.76384	0.72221	0.71007	0.67833	0.920477	0.880383	0.883451	0.831257	-0.16028	0.0482999
cg21400344	LDLRAP1	1	0.29326	0.24912	0.26486	0.26495	0.418005	0.470851	0.41626	0.407738	-0.160166	0.0205249
cg24691167		3	0.21412	0.26029	0.2378	0.30235	0.446188	0.422907	0.413882	0.371204	-0.159905	0.0448855
cg06724693	PRDM16	1	0.49572	0.48265	0.54283	0.52829	0.670561	0.650728	0.710873	0.656033	-0.159676	0.0294839
cg13078421	GNG7	19	0.36549	0.40869	0.35925	0.36285	0.517572	0.517208	0.599569	0.499482	-0.159388	0.048101
cg01946401	SUPT3H	6	0.49937	0.55976	0.52094	0.54276	0.673409	0.670367	0.748253	0.66816	-0.15934	0.0415336
cg17801546	DUSP27	1	0.1702	0.21763	0.1371	0.16337	0.316197	0.380638	0.287913	0.339732	-0.159045	0.0498473
cg17720231	IGSF9	1	0.12499	0.13236	0.12036	0.13469	0.278806	0.311408	0.277811	0.278436	-0.158515	0.00234389
cg12149606	TMED10	14	0.53345	0.55212	0.48233	0.51609	0.639528	0.694913	0.683369	0.695579	-0.15735	0.0314482
cg26771557	MPRIP	17	0.45655	0.4674	0.45917	0.43737	0.595655	0.666732	0.565462	0.618804	-0.156541	0.0386096
cg03468541	ZC3H14	14	0.18634	0.16001	0.1867	0.17579	0.329064	0.323655	0.34868	0.332483	-0.156261	0.00197882
cg02116864	PWWP2B	10	0.58814	0.58771	0.62699	0.65661	0.763273	0.754371	0.787929	0.778609	-0.156183	0.0269777
cg09184467	DCLRE1C	10	0.10124	0.07492	0.09682	0.06822	0.260698	0.203939	0.240189	0.259915	-0.155885	0.0175604
cg07127410	ZNRF3	22	0.63386	0.59987	0.61006	0.64724	0.805183	0.760238	0.791581	0.755787	-0.15544	0.0196022
cg07667560	POU2F2	19	0.47116	0.51539	0.43821	0.43645	0.602151	0.651001	0.629459	0.599105	-0.155126	0.0390607
cg19636519		7	0.43551	0.43485	0.36069	0.41285	0.538506	0.596656	0.585918	0.53934	-0.15413	0.0436851
cg00153395	JAK1	1	0.52871	0.5266	0.45462	0.53096	0.64169	0.653913	0.689175	0.668806	-0.153173	0.0371224
cg05788437	FYTTD1	3	0.10096	0.08091	0.09068	0.08053	0.226482	0.251109	0.253014	0.234948	-0.153118	0.00197882
cg20677078		8	0.53718	0.52281	0.57531	0.58026	0.724955	0.707549	0.697641	0.696703	-0.152822	0.0187545
cg18089569		11	0.1623	0.13783	0.13202	0.11382	0.287395	0.267892	0.304723	0.29703	-0.152768	0.0103178
cg24400630	GBP5	1	0.74631	0.69721	0.72958	0.77943	0.888065	0.923567	0.859868	0.890379	-0.152338	0.0381486
cg01102073	GATA2	3	0.44459	0.49475	0.47058	0.45135	0.631502	0.593112	0.575229	0.668002	-0.151644	0.0463304
cg23851026	LCT	2	0.61105	0.59608	0.57047	0.60553	0.717287	0.798943	0.718311	0.753535	-0.151237	0.0379693
cg15825321	ARHGAP23	17	0.07197	0.0825	0.02959	0.0895	0.260341	0.204645	0.169665	0.242711	-0.150951	0.0494778
cg02980249	VARS	6	0.59827	0.6024	0.52605	0.56101	0.705378	0.753081	0.737091	0.695868	-0.150922	0.042122
cg07089783	ZEB1	10	0.07009	0.07356	0.09054	0.06757	0.219873	0.202028	0.207416	0.275236	-0.150698	0.0268677
cg25116269	PRDXDD1P	2	0.12924	0.10963	0.10772	0.08779	0.272509	0.261567	0.253017	0.247998	-0.150178	0.004654
cg16800975	PDGFRL	8	0.11611	0.09078	0.10995	0.14302	0.229752	0.25546	0.301053	0.273568	-0.149993	0.0302872
cg10573476	BSCL2	11	0.28483	0.29162	0.2202	0.24941	0.44738	0.375002	0.390585	0.43278	-0.149922	0.0484953
cg20059928		15	0.65176	0.66657	0.59879	0.67633	0.777597	0.825582	0.816055	0.769693	-0.148869	0.0426271
cg08265308		Y	0.30951	0.31424	0.33889	0.28119	0.498162	0.490253	0.433633	0.41682	-0.148759	0.0478819
cg18346402	TIGD1	2	0.5231	0.60498	0.56532	0.55741	0.703426	0.744675	0.69332	0.703394	-0.148501	0.036013
cg05062854		22	0.40439	0.42659	0.44106	0.43029	0.573679	0.525228	0.613007	0.583782	-0.148342	0.0351696
cg19081843	CPT1A	11	0.15383	0.14605	0.14654	0.15257	0.279621	0.256369	0.316929	0.330942	-0.146218	0.0273522
cg04981696	ABCC1	16	0.19531	0.17499	0.15691	0.14255	0.30959	0.300586	0.324114	0.316969	-0.145375	0.0116867
cg10843276	PCGF3	4	0.71229	0.70753	0.66426	0.69289	0.839121	0.856208	0.845727	0.817334	-0.145355	0.0151914
cg14025021	MAP1A	15	0.59115	0.55578	0.53634	0.5517	0.711937	0.737911	0.662221	0.703974	-0.145268	0.0356521
cg00581154	PRDM16	1	0.74989	0.70539	0.66295	0.72492	0.854026	0.885231	0.834923	0.846479	-0.144377	0.041893
cg02596190	BNIP2	15	0.37535	0.40091	0.41969	0.37858	0.511456	0.546511	0.545803	0.546728	-0.143992	0.0154843
cg25518695	NLGN4Y	Y	0.38224	0.41016	0.35076	0.38323	0.564594	0.484565	0.528355	0.52281	-0.143484	0.0387249
cg22878489	B3GALT4	6	0.61071	0.59504	0.56042	0.60243	0.760679	0.757089	0.690537	0.728599	-0.142076	0.0371992
cg11381792	TRAPPC10	21	0.21279	0.23522	0.24431	0.22932	0.363329	0.370339	0.370174	0.383583	-0.141446	0.00238471
cg07138452	FLCN	17	0.22051	0.16502	0.16165	0.15827	0.28057	0.329258	0.320477	0.340852	-0.141427	0.0376352
cg04881814	CA10	17	0.2213	0.22371	0.18017	0.21582	0.351523	0.320692	0.36875	0.359612	-0.139894	0.0198371
cg27202779	CARD11	7	0.22955	0.24056	0.1732	0.167	0.327983	0.3567	0.32592	0.358793	-0.139772	0.0433786
cg21411942	TIMM8A	X	0.31027	0.33492	0.31313	0.34185	0.47345	0.430708	0.498057	0.456957	-0.139751	0.0267526
cg27614445	ZNF639	3	0.08669	0.09452	0.09237	0.10005	0.232959	0.191867	0.27107	0.232332	-0.138649	0.0275462
cg05784856		13	0.65785	0.66037	0.70195	0.65112	0.776191	0.825697	0.811051	0.811714	-0.138341	0.0254058
cg03180134	MAML3	4	0.5092	0.483	0.44242	0.45426	0.594945	0.625606	0.582236	0.639101	-0.138252	0.0401135
cg14067770	IRF7	11	0.22876	0.21708	0.25497	0.20801	0.391784	0.351525	0.371004	0.34565	-0.137786	0.020542
cg10463451	SETD4	21	0.02918	0.02653	0.02509	0.04352	0.13792	0.161199	0.186583	0.184272	-0.136414	0.0139201
cg02228815		15	0.14737	0.15581	0.13067	0.13417	0.285287	0.271541	0.270917	0.285696	-0.136355	0.00217856
cg01525244	CBX7	22	0.1779	0.19069	0.20208	0.16381	0.29777	0.299096	0.321368	0.357704	-0.135365	0.0289679
cg27138088	TSPAN4	11	0.09872	0.13261	0.13829	0.14305	0.283179	0.286733	0.250662	0.232863	-0.135192	0.0300346
cg09700085	SLC6A20	3	0.14516	0.12437	0.15641	0.11326	0.237193	0.255539	0.305909	0.278982	-0.134606	0.0350549
cg19307645	KIAA1429	8	0.26177	0.23804	0.23414	0.25998	0.34742	0.35541	0.396177	0.431339	-0.134104	0.0463304
cg11699257	INTS9	8	0.77634	0.71054	0.7205	0.78882	0.893474	0.891044	0.87353	0.871046	-0.133224	0.0457873
cg17258551	KCNN1	19	0.05583	0.05594	0.06688	0.05246	0.187969	0.17404	0.195482	0.20531	-0.132923	0.00241474
cg22876894		20	0.11047	0.1318	0.13721	0.11028	0.247293	0.250324	0.250804	0.271347	-0.132502	0.00539086
cg03239638		21	0.18043	0.18321	0.15521	0.1565	0.266467	0.293941	0.298128	0.345052	-0.132059	0.036013
cg25157472	IQSEC1	3	0.53252	0.57002	0.51191	0.53069	0.64285	0.660151	0.71792	0.651489	-0.131817	0.0486823
cg23628411	TMSB15B	X	0.33751	0.29973	0.2673	0.30661	0.417566	0.412496	0.480362	0.427675	-0.131737	0.0498077
cg08402107	GSTO2	10	0.14647	0.14307	0.16394	0.11514	0.261972	0.250452	0.279217	0.303477	-0.131624	0.0271842
cg18369939	PRDM16	1	0.25578	0.28172	0.18657	0.22995	0.372507	0.378981	0.369841	0.355065	-0.130594	0.0494778
cg14622441	RASL10B	17	0.07189	0.08019	0.08326	0.06614	0.185216	0.179661	0.214197	0.242897	-0.130123	0.0269925
cg27511894		1	0.21606	0.20531	0.18998	0.1891	0.320912	0.355274	0.347717	0.296835	-0.130072	0.0256781
cg03403093	INPP4A	2	0.73168	0.7284	0.68385	0.71944	0.83584	0.863669	0.827363	0.856776	-0.130069	0.021184
cg16458494		15	0.12265	0.12043	0.14482	0.13929	0.278719	0.24783	0.260895	0.258287	-0.129635	0.00544042
cg14787155	DZIP3	3	0.06849	0.05762	0.0661	0.04287	0.180027	0.171274	0.179831	0.220063	-0.129029	0.0165269
cg23580000	ADCY7	16	0.60057	0.57858	0.59266	0.65131	0.729049	0.720008	0.73845	0.750326	-0.128678	0.0354719
cg25306932	LYSMD1	1	0.59787	0.58589	0.59176	0.6242	0.721243	0.743462	0.716184	0.729885	-0.127763	0.0100452
cg12697442	YAP1	11	0.04433	0.0319	0.05411	0.04508	0.146898	0.138888	0.211869	0.188242	-0.127619	0.0381486
cg17524151	RAB11FIP3	16	0.14835	0.15033	0.14296	0.1274	0.276748	0.252247	0.28349	0.266018	-0.127366	0.00539086
cg17008454	TNFAIP8	5	0.52254	0.52962	0.57409	0.5257	0.662231	0.667718	0.662033	0.666646	-0.126669	0.0169069
cg24838661	RAB19	7	0.73722	0.72713	0.71873	0.76234	0.865298	0.879617	0.848939	0.856223	-0.126164	0.0149969
cg18481241	RB1	13	0.35231	0.37715	0.38536	0.37784	0.512024	0.469181	0.471681	0.543879	-0.126026	0.0453878
cg18528640	MSTO1	1	0.16979	0.17761	0.17665	0.18065	0.268954	0.277191	0.30321	0.357954	-0.125653	0.0498077
cg02775804		2	0.24044	0.2822	0.27505	0.30004	0.40029	0.380526	0.41477	0.404247	-0.125526	0.0266084
cg13504318	INSL3	19	0.78708	0.8006	0.75425	0.78493	0.95583	0.893313	0.891732	0.887166	-0.125295	0.0451264
cg05211558		7	0.53035	0.53624	0.49596	0.50463	0.643582	0.680216	0.601782	0.642566	-0.125242	0.0436851
cg22586569	FBXL18	7	0.69929	0.73719	0.74844	0.71864	0.865987	0.840156	0.857524	0.837201	-0.124327	0.0198592
cg20603222	C7orf50	7	0.85515	0.80032	0.79425	0.77027	0.929113	0.940442	0.918268	0.928915	-0.124187	0.0433786
cg18048953		12	0.37225	0.33643	0.335	0.34707	0.444308	0.472571	0.463321	0.506024	-0.123868	0.031623
cg17076397	2015-03-06	5	0.16622	0.15731	0.16718	0.16727	0.291923	0.291413	0.253385	0.315244	-0.123496	0.0208892
cg12810548	SNORA26	4	0.1247	0.10474	0.12786	0.09095	0.216621	0.240913	0.232543	0.251787	-0.123404	0.0154843
cg00263619	CCDC41	12	0.81639	0.82009	0.75627	0.78742	0.915056	0.928549	0.924697	0.904922	-0.123263	0.0330005
cg12839172	PROM1	4	0.05634	0.06118	0.03829	0.03458	0.174639	0.16055	0.159204	0.18877	-0.123193	0.00856633
cg09666541	VENTXP1	X	0.69711	0.7696	0.72341	0.70706	0.847253	0.830652	0.842537	0.86828	-0.122886	0.041312
cg16022555	MAP3K14	17	0.05644	0.06046	0.05022	0.05961	0.173013	0.135375	0.196151	0.213395	-0.122801	0.0376966
cg27170159	SPAG1	8	0.49522	0.49674	0.48134	0.48915	0.605673	0.612734	0.59159	0.642378	-0.122481	0.0153006
cg15615365	SBDSP	7	0.49174	0.54086	0.49929	0.51445	0.626973	0.607572	0.644996	0.65569	-0.122223	0.0308543
cg04604946	LRRC23	12	0.43773	0.42221	0.41238	0.42173	0.586819	0.496556	0.548648	0.550831	-0.122201	0.0486823
cg19169154	MFAP4	17	0.44982	0.47962	0.43179	0.46899	0.605079	0.558717	0.573242	0.581875	-0.122173	0.027646
cg06053110	MAGED1	X	0.21805	0.23342	0.25229	0.27171	0.349391	0.345343	0.366262	0.400332	-0.121464	0.0385184
cg00556029	MARCKSL1	1	0.18628	0.19535	0.16176	0.17257	0.279865	0.267535	0.316825	0.334053	-0.120579	0.0398883
cg17520314	NPLOC4	17	0.06329	0.06178	0.06598	0.04999	0.145618	0.160895	0.196057	0.220329	-0.120465	0.0401084
cg08461339	ANKMY1	2	0.75517	0.72836	0.7054	0.74374	0.883858	0.840326	0.849531	0.840486	-0.120383	0.030864
cg12384499		15	0.16163	0.17264	0.13666	0.13014	0.280107	0.258642	0.246639	0.296775	-0.120273	0.031623
cg11095027	TOLLIP	11	0.57333	0.5842	0.58845	0.64422	0.706329	0.69368	0.731424	0.739198	-0.120108	0.0492133
cg25851176		6	0.49993	0.52871	0.55501	0.53504	0.641043	0.65238	0.6674	0.637962	-0.120024	0.0242114
cg10706039		X	0.3279	0.35505	0.31231	0.30244	0.447267	0.408996	0.438525	0.482256	-0.119836	0.0489325
cg11979846	ZNF124	1	0.16441	0.16834	0.14279	0.17612	0.241059	0.288224	0.277558	0.323588	-0.119692	0.0463613
cg08616760	ZNF354A	5	0.08557	0.07705	0.08216	0.07048	0.196082	0.162236	0.220092	0.213331	-0.11912	0.0255652
cg07920855	IVNS1ABP	1	0.06308	0.05438	0.04904	0.04996	0.15773	0.166246	0.172234	0.196716	-0.119116	0.00798532
cg04726374	PTRF	17	0.59664	0.57948	0.58972	0.60616	0.719413	0.712202	0.704696	0.711843	-0.119039	0.00258175
cg00545295	CBX7	22	0.11691	0.09365	0.12757	0.08936	0.219118		0.223168	0.235292	-0.118987	0.0271842
cg10996589	NCOR2	12	0.76162	0.72153	0.68355	0.71524	0.846631	0.828123	0.830029	0.852168	-0.118753	0.0406907
cg21523908	FAM5B	1	0.09997	0.06395	0.10763	0.10428	0.232399	0.209635	0.237797	0.169599	-0.1184	0.0479134
cg01080483	MCC	5	0.46555	0.48216	0.46855	0.47237	0.578559	0.574301	0.586768	0.622304	-0.118326	0.0175604
cg06579154	C10orf93	10	0.20666	0.18723	0.15113	0.1786	0.299121	0.325006	0.300132	0.271361	-0.118	0.0360004
cg03261800	PAX5	9	0.35303	0.41363	0.3467	0.38084	0.467333	0.47838	0.509651	0.509553	-0.117679	0.0494329
cg16949923	TIMM8A	X	0.37653	0.35804	0.36435	0.40438	0.502244	0.474057	0.499894	0.497496	-0.117598	0.0204349
cg15697019	RSBN1L	7	0.65815	0.69074	0.63041	0.68313	0.773806	0.767586	0.798672	0.79082	-0.117113	0.0351696
cg02679291	GLTSCR2	19	0.27302	0.25886	0.26387	0.25434	0.371079	0.36461	0.39898	0.382841	-0.116855	0.00751616
cg15044384	ARRDC2	19	0.07387	0.04753	0.02693	0.03752	0.189584	0.158196	0.155588	0.149076	-0.116649	0.0273606
cg10189605	GUSBL2	6	0.09182	0.0808	0.07653	0.10019	0.186922	0.226661	0.192215	0.210105	-0.116641	0.0149165
cg26240231	C7orf50	7	0.86157	0.81674	0.78999	0.83357	0.92366	0.962445	0.942315	0.939616	-0.116541	0.0418384
cg08217411		2	0.43459	0.46499	0.47212	0.4327	0.533342	0.591604	0.564586	0.578667	-0.11595	0.0381486
cg25858983	UBTF	17	0.10621	0.0997	0.10856	0.09532	0.227019	0.204934	0.207109	0.234491	-0.115941	0.00588809
cg25472897	SCRT1	8	0.24259	0.24978	0.26251	0.2503	0.395455	0.334219	0.369537	0.369715	-0.115936	0.0267526
cg00579402	FUT6	19	0.61405	0.65862	0.62186	0.61814	0.736237	0.762426	0.773668	0.704069	-0.115932	0.0498077
cg07562458	WDR26	1	0.11108	0.07771	0.0871	0.09593	0.199287	0.188367	0.239073	0.208283	-0.115797	0.0256126
cg05144259	PTPRN2	7	0.52908	0.5318	0.51495	0.51378	0.652444	0.636718	0.607777	0.653925	-0.115313	0.0196022
cg09333580	BPIL1	20	0.43659	0.47702	0.43367	0.43432	0.58475	0.539704	0.579221	0.535645	-0.11443	0.0418018
cg08081407	ARF4	3	0.25629	0.20176	0.22609	0.19712	0.350157	0.309688	0.341295	0.337457	-0.114334	0.0390607
cg04855977	ZDHHC9	X	0.34742	0.35308	0.37771	0.39079	0.496889	0.472418	0.475187	0.481495	-0.114247	0.0196416
cg24613083	TBX4	17	0.05239	0.04828	0.0514	0.05041	0.130019	0.161974	0.16845	0.198523	-0.114122	0.030864
cg13276502		6	0.60035	0.6304	0.64439	0.64474	0.710276	0.78078	0.741874	0.743317	-0.114092	0.0478819
cg16426321	ITPK1	14	0.52991	0.52178	0.48547	0.5015	0.651106	0.617997	0.635565	0.588994	-0.11375	0.0423726
cg25195795	C10orf140	10	0.23023	0.17888	0.20713	0.18515	0.325626	0.341333	0.282729	0.304978	-0.113319	0.0457557
cg06945690	ZNF167	3	0.63164	0.6462	0.60076	0.64151	0.726427	0.749992	0.753413	0.742884	-0.113151	0.0209041
cg14534987	CGREF1	2	0.07024	0.08577	0.08354	0.12004	0.22399	0.195378	0.172504	0.220245	-0.113132	0.0393903
cg21905818	PPP1R3F	X	0.42011	0.44223	0.40406	0.40698	0.507586	0.506135	0.561878	0.547298	-0.112379	0.0431268
cg12009516	EXOC3L2	19	0.5085	0.52113	0.53004	0.57394	0.657993	0.625724	0.637046	0.661627	-0.112195	0.0433786
cg11878675		2	0.0233	0.03582	0.02467	0.02729	0.118335	0.147971	0.139688	0.153672	-0.112146	0.00772275
cg21786114	EHMT2	6	0.22955	0.20476	0.19003	0.19287	0.3274	0.307007	0.314657	0.316336	-0.112048	0.014578
cg01598741	HMGA2	12	0.74699	0.75833	0.74647	0.75191	0.859822	0.875402	0.873736	0.839753	-0.111253	0.00975409
cg19602315	C17orf75	17	0.61892	0.59101	0.61389	0.6201	0.73493	0.723971	0.72279	0.706844	-0.111154	0.0105874
cg06391046	CMIP	16	0.09206	0.09389	0.0894	0.09541	0.191442	0.179672	0.230763	0.212876	-0.110998	0.0204584
cg27288971	ARPC2	2	0.25556	0.2476	0.27262	0.27343	0.390828	0.380618	0.392168	0.329111	-0.110879	0.0423726
cg18547505		12	0.59353	0.62119	0.6038	0.60582	0.697868	0.715593	0.730333	0.72264	-0.110523	0.0111705
cg07962309	YAF2	12	0.71131	0.71334	0.67983	0.69163	0.825126	0.782207	0.807137	0.823634	-0.110498	0.0275118
cg09197783	SLC43A3	11	0.60119	0.62717	0.62	0.64031	0.708833	0.733953	0.7637	0.723274	-0.110272	0.0344879
cg03216991	METT10D	17	0.28506	0.27326	0.3038	0.26684	0.394022	0.383041	0.361701	0.431272	-0.110269	0.0451708
cg27258878	RBPMS	8	0.45409	0.44431	0.48993	0.42918	0.547623	0.564683	0.561471	0.584677	-0.110236	0.0371755
cg22843395	TRAPPC6B	14	0.21693	0.22619	0.2571	0.2124	0.345117	0.311732	0.342669	0.352398	-0.109824	0.030864
cg08951903	ZNF239	10	0.07134	0.06834	0.06199	0.05092	0.15547	0.149032	0.191691	0.194725	-0.109582	0.027646
cg16146432	C3orf50	3	0.1257	0.11537	0.11691	0.12668	0.233619	0.23205	0.224217	0.23307	-0.109574	0.00107633
cg03640756	PCDHGA4	5	0.07519	0.08722	0.08048	0.08302	0.157555	0.182724	0.197347	0.226438	-0.109538	0.0359902
cg06348038	IL20	1	0.10523	0.10992	0.0873	0.07585	0.210019	0.213672	0.199798	0.192766	-0.109489	0.0128829
cg06644124	ZNF281	1	0.29026	0.28656	0.32216	0.30301	0.387161	0.424745	0.401858	0.423964	-0.108935	0.0256126
cg26155979	PCGF6	10	0.20406	0.22384	0.22465	0.19091	0.325429	0.313529	0.309852	0.330293	-0.108911	0.0145359
cg17074213	TGFBR3	1	0.09264	0.0789	0.08369	0.09027	0.202847	0.182472	0.196317	0.199442	-0.108895	0.00238471
cg07705810	MYO10	5	0.05459	0.04783	0.05756	0.03501	0.157121	0.159593	0.170942	0.142444	-0.108777	0.00726973
cg00859739	LSM14B	20	0.03252	0.02736	0.02132	0.02297	0.130522	0.135959	0.11675	0.154823	-0.108471	0.0088924
cg10198271	RBM38	20	0.0347	0.03125	0.03368	0.0252	0.120811	0.127463	0.143633	0.165993	-0.108267	0.0172285
cg06581710	CCDC46	17	0.15455	0.12269	0.14427	0.15459	0.281547	0.235059	0.25441	0.237824	-0.108185	0.0303215
cg03602233	ZNRF1	16	0.45957	0.50617	0.48689	0.48674	0.5891	0.605039	0.578847	0.599061	-0.108169	0.020584
cg12306414	LOC285548	4	0.14233	0.18189	0.17764	0.15755	0.25812	0.308079	0.257028	0.268354	-0.108043	0.0387249
cg18008019		13	0.07491	0.08741	0.06235	0.08034	0.182083	0.165968	0.168572	0.219461	-0.107769	0.0319199
cg22654626	C19orf60	19	0.17039	0.16833	0.18957	0.17264	0.23701	0.296514	0.293991	0.303305	-0.107472	0.0446871
cg21620778	WIPF1	2	0.0348	0.03898	0.02777	0.02343	0.0982731	0.168984	0.134321	0.152177	-0.107194	0.0418384
cg25876975	TSPAN3	15	0.30608	0.32554	0.30758	0.29127	0.41543	0.406807	0.412191	0.424103	-0.107015	0.00812581
cg26139080	MADD	11	0.46525	0.43738	0.42204	0.46773	0.530911	0.544345	0.554903	0.588328	-0.106522	0.0477599
cg20314548	ISLR2	15	0.10319	0.09823	0.1052	0.10211	0.184466	0.181791	0.215921	0.251551	-0.106249	0.0472394
cg25890092	CD7	17	0.53399	0.58409	0.54247	0.57901	0.686052	0.643714	0.658018	0.676638	-0.106215	0.043829
cg12065531	RING1	6	0.0385	0.04906	0.04646	0.0451	0.139544	0.152764	0.146972	0.164444	-0.106151	0.00312083
cg11754060	HIVEP1	6	0.15761	0.19356	0.18096	0.16381	0.29433	0.251592	0.29061	0.282619	-0.105803	0.0302872
cg05707218	HCFC1	X	0.45025	0.47946	0.44864	0.44311	0.58218	0.539778	0.586115	0.535466	-0.10552	0.044601
cg08843538	MAP2	2	0.06444	0.05826	0.05793	0.04522	0.151204	0.162303	0.136519	0.197834	-0.105503	0.0350549
cg01469421	ZNF419	19	0.17046	0.17069	0.16681	0.1604	0.262836	0.257408	0.29009	0.278553	-0.105132	0.00854308
cg16412513	GNL3L	X	0.43295	0.43484	0.47921	0.43081	0.532109	0.53215	0.560351	0.573611	-0.105103	0.0436871
cg09938049		12	0.59784	0.58925	0.58869	0.61113	0.696096	0.700774	0.731352	0.678097	-0.104852	0.0283615
cg19169976	DLX3	17	0.09591	0.09959	0.0847	0.09761	0.203075	0.163838	0.208581	0.219466	-0.104288	0.0303215
cg25356886	CRYGD	2	0.43735	0.47229	0.46712	0.46696	0.543754	0.600732	0.544697	0.571312	-0.104193	0.0451264
cg16316472	CCNI	4	0.12095	0.13824	0.12073	0.16237	0.26593	0.249383	0.223471	0.22022	-0.104179	0.0395327
cg25118606	ACTG2	2	0.65399	0.66867	0.67385	0.67189	0.803	0.731637	0.768437	0.78193	-0.104151	0.0451264
cg20744217	CORO1B	11	0.13562	0.15748	0.12653	0.15861	0.262177	0.244106	0.238867	0.249204	-0.104029	0.0155588
cg05629721	PSMB8	6	0.08523	0.08062	0.07703	0.07071	0.177522	0.173694	0.178574	0.19981	-0.104003	0.00545259
cg17103217	B3GALT4	6	0.41306	0.4137	0.38611	0.4072	0.539656	0.512392	0.493349	0.489703	-0.103758	0.033428
cg22185043	SEH1L	18	0.13085	0.15961	0.14878	0.15849	0.265334	0.276057	0.241637	0.229446	-0.103686	0.0307175
cg14337526	RAP2A	13	0.13529	0.11346	0.13735	0.15114	0.233285	0.21836	0.252922	0.247318	-0.103661	0.0226653
cg23351030	LTB	6	0.12001	0.11053	0.13335	0.15173	0.236209	0.216753	0.236534	0.240036	-0.103478	0.0196416
cg02653117	BRD2	6	0.17122	0.12517	0.15526	0.17587	0.228263	0.283431	0.264436	0.264593	-0.103301	0.0490764
cg16859420		8	0.18242	0.19526	0.18211	0.17255	0.245308	0.289809	0.295813	0.314408	-0.103249	0.0440905
cg01801101	AMZ1	7	0.12706	0.13934	0.13646	0.10943	0.225742	0.227427	0.239829	0.232205	-0.103228	0.00777958
cg10052687	CLIP2	7	0.6613	0.65059	0.62966	0.61545	0.757011	0.721791	0.764385	0.726009	-0.103049	0.0418384
cg10193420		4	0.38962	0.39865	0.40521	0.37908	0.535816	0.484716	0.467974	0.496011	-0.102989	0.0452294
cg02714202	USP51	X	0.26984	0.27713	0.2904	0.32194	0.37572	0.382564	0.421141	0.390104	-0.102555	0.0442996
cg09978353	SLC9A3R1	17	0.7268	0.71282	0.69791	0.72456	0.832435	0.83313	0.787877	0.818477	-0.102457	0.0308543
cg00042246	PURA	5	0.08682	0.09096	0.10534	0.10404	0.192874	0.190871	0.191111	0.221964	-0.102415	0.014578
cg10810752	TAL1	1	0.05011	0.06811	0.0351	0.03619	0.151348	0.126657	0.135167	0.182169	-0.101458	0.0406907
cg22349126	LYRM5	12	0.12713	0.16879	0.16978	0.1472	0.250512	0.226423	0.274992	0.265629	-0.101164	0.042122
cg26019680	PODXL2	3	0.13469	0.10542	0.12271	0.13794	0.230351	0.256608	0.211135	0.206983	-0.101079	0.036013
cg20962211	DNAJC10	2	0.21054	0.20956	0.17846	0.19337	0.298543	0.304091	0.318111	0.275155	-0.100992	0.0283615
cg15338967		13	0.67468	0.67845	0.69045	0.69335	0.765293	0.796106	0.780183	0.798438	-0.100772	0.0153006
cg06474082	ZNF296	19	0.23429	0.24304	0.25188	0.23358	0.319227	0.323033	0.364447	0.358106	-0.100506	0.0320129
cg23143524	PDK3	X	0.51045	0.49659	0.50109	0.54135	0.642584	0.59967	0.591424	0.615854	-0.100013	0.0457873
cg23385200	ALX4	11	0.13794	0.13689	0.14996	0.15749	0.221508	0.243576	0.245276	0.27167	-0.0999375	0.0273606
cg15555402	AEBP2	12	0.17226	0.16176	0.17047	0.17782	0.256637	0.272187	0.275008	0.278093	-0.099904	0.0044344
cg07689821	DAXX	6	0.04912	0.04709	0.03527	0.04598	0.133079	0.137386	0.136403	0.170004	-0.0998529	0.0163629
cg17067889	NUB1	7	0.12357	0.13541	0.13407	0.13216	0.23095	0.231194	0.221084	0.239337	-0.0993388	0.00234681
cg05913198	MLLT10	10	0.11193	0.12245	0.10966	0.11221	0.203378	0.206452	0.208984	0.234388	-0.0992382	0.010276
cg04724522		1	0.70863	0.71105	0.69457	0.69461	0.798732	0.793918	0.812345	0.800671	-0.0992016	0.00472047
cg01320048	VWA2	10	0.2867	0.317	0.28313	0.29555	0.374434	0.390585	0.389794	0.423769	-0.0990502	0.0351696
cg10978034		6	0.86683	0.83305	0.8379	0.81027	0.92204	0.955957	0.927957	0.937176	-0.0987698	0.0390607
cg15100535		2	0.52315	0.50099	0.55166	0.53067	0.641348	0.644252	0.603	0.612545	-0.0986685	0.0446871
cg22778120	PRR5	22	0.64696	0.67161	0.67528	0.69917	0.777534	0.800881	0.75074	0.758024	-0.0985399	0.0491841
cg24290947	HLA-DMA	6	0.71703	0.67904	0.69917	0.72665	0.803917	0.811196	0.789567	0.811207	-0.0984994	0.0301772
cg07920148		11	0.07056	0.07776	0.06889	0.0486	0.152057	0.158277	0.174569	0.174481	-0.0983937	0.014578
cg03534846	BTBD2	19	0.78408	0.79888	0.7889	0.83377	0.904726	0.886157	0.885644	0.922618	-0.0983789	0.0423599
cg04864609	CBX1	17	0.05589	0.04342	0.0631	0.04982	0.161458	0.138004	0.138365	0.167816	-0.0983535	0.0155588
cg04438595	SPEN	1	0.09919	0.09698	0.08305	0.06984	0.180186	0.18999	0.175527	0.196482	-0.098281	0.0139201
cg12903171	GRB10	7	0.33937	0.36893	0.39465	0.35261	0.482068	0.443746	0.470456	0.452305	-0.0982535	0.0451264
cg17937726		3	0.72424	0.72116	0.71082	0.70755	0.853995	0.803313	0.812016	0.786876	-0.0981076	0.045993
cg24840228	C9orf119	9	0.41727	0.45544	0.45725	0.44947	0.54426	0.541289	0.52225	0.563911	-0.09807	0.0350549
cg25985734		19	0.4928	0.51849	0.48989	0.538	0.627024	0.59459	0.609922	0.599403	-0.0979396	0.0381486
cg14749448	LTBP3	11	0.18565	0.21255	0.22384	0.20942	0.309074	0.296494	0.328479	0.28905	-0.0979095	0.0304937
cg17658468	DYNLT3	X	0.42062	0.44619	0.42258	0.46256	0.542686	0.527331	0.538824	0.534704	-0.0978988	0.0243201
cg12741170	H3F3C	12	0.38934	0.40188	0.42815	0.43781	0.503955	0.487606	0.529102	0.527806	-0.0978223	0.047586
cg18182148	GFI1	1	0.09788	0.12642	0.08503	0.10352	0.191598	0.202271	0.185767	0.224321	-0.0977765	0.0322331
cg18603276	HES7	17	0.10007	0.08746	0.07771	0.07305	0.195278	0.170914	0.192241	0.170747	-0.0977225	0.0163629
cg09388215	CCDC46	17	0.22415	0.18597	0.19228	0.19164	0.275374	0.317265	0.284621	0.307519	-0.0976849	0.0362126
cg17528648	OSMR	5	0.02421	0.02796	0.02968	0.03005	0.120148	0.124924	0.121894	0.135141	-0.0975517	0.00170634
cg09852607	GATA2	3	0.34208	0.38671	0.33977	0.3501	0.466638	0.435148	0.43259	0.474313	-0.0975073	0.0490339
cg20426671	PITPNA	17	0.73402	0.69271	0.67917	0.72293	0.809689	0.813089	0.799081	0.796803	-0.0974579	0.0381486
cg17237111	CAMK2D	4	0.13268	0.12129	0.12325	0.09396	0.232852	0.193722	0.217305	0.216581	-0.09732	0.0302872
cg13301391	ZNF37B	10	0.66362	0.70046	0.68057	0.67084	0.784983	0.751205	0.803156	0.76465	-0.0971261	0.041618
cg16316519	LOC389634	12	0.16529	0.18215	0.15445	0.17553	0.267456	0.244039	0.279203	0.274934	-0.0970532	0.0208789
cg02949864	HNRNPM	19	0.81827	0.81621	0.83262	0.83721	0.938072	0.92126	0.924986	0.907725	-0.0969331	0.0139201
cg05920635	HCRTR2	6	0.06061	0.06041	0.05318	0.04938	0.126836	0.131811	0.17322	0.174831	-0.0957794	0.0386259
cg22015030	LRRC42	1	0.04838	0.05219	0.05407	0.05998	0.151573	0.13423	0.139832	0.171193	-0.0955519	0.0155588
cg21484182	DCAF12L2	X	0.35668	0.36203	0.3656	0.33468	0.467315	0.434498	0.437377	0.461912	-0.095528	0.0274934
cg20448617	PTPRN2	7	0.77139	0.75664	0.75251	0.77946	0.879154	0.82273	0.866456	0.87372	-0.0955147	0.0453781
cg11675492	TAF4	20	0.38898	0.40683	0.3788	0.36211	0.482817	0.472768	0.498364	0.463127	-0.0950891	0.034249
cg25261059	ETHE1	19	0.22511	0.17958	0.23048	0.19108	0.282726	0.30636	0.29552	0.320978	-0.0948334	0.0496261
cg19569208	MRPS9	2	0.06775	0.06676	0.0629	0.06886	0.138444	0.152281	0.149844	0.204687	-0.0947467	0.0491171
cg24262715	PDIA3	15	0.33654	0.3638	0.37268	0.37581	0.458777	0.427435	0.465246	0.475083	-0.0944277	0.0422278
cg11598897	C5orf42	5	0.36026	0.3847	0.38774	0.39558	0.493928	0.445723	0.470817	0.49454	-0.0941821	0.0436871
cg05367846	MICAL3	22	0.12529	0.14126	0.14126	0.11775	0.225122	0.215606	0.218379	0.24274	-0.0940717	0.0163192
cg25193077	GNG4	1	0.17388	0.20396	0.18522	0.22132	0.302439	0.296002	0.284896	0.276628	-0.0938961	0.0344879
cg27269962	SND1	7	0.6634	0.66441	0.66876	0.6845	0.738873	0.785439	0.747914	0.784015	-0.0937926	0.0390607
cg13986498		13	0.7014	0.74963	0.74689	0.71965	0.824614	0.820591	0.827666	0.819587	-0.0937218	0.0330005
cg13367756	SESN1	6	0.42465	0.42539	0.39971	0.44199	0.485585	0.518673	0.521623	0.540451	-0.093648	0.0475262
cg19056176	KIAA0513	16	0.12695	0.13696	0.11439	0.13257	0.212129	0.205815	0.220377	0.24637	-0.0934552	0.0256126
cg16615927	AFG3L2	18	0.13155	0.13731	0.13766	0.14741	0.223723	0.231052	0.236711	0.236256	-0.0934532	0.00283249
cg10347474	RRP1	21	0.29093	0.30085	0.32816	0.2937	0.401271	0.376478	0.423301	0.385751	-0.0932901	0.0415336
cg08980715		10	0.24172	0.23676	0.24242	0.24061	0.342703	0.324983	0.319424	0.345594	-0.0927985	0.00840374
cg24396745	HCN4	15	0.14572	0.13542	0.13	0.1332	0.231555	0.199333	0.219958	0.264521	-0.0927568	0.0463973
cg17914143	TSR2	X	0.39853	0.40895	0.38761	0.37705	0.506088	0.453161	0.505137	0.478405	-0.0926626	0.0484381
cg16236679	JRKL	11	0.15903	0.15965	0.16305	0.1716	0.234188	0.245528	0.259518	0.283253	-0.0922892	0.0303215
cg01289140	USP49	6	0.11273	0.10699	0.10361	0.10435	0.204511	0.199572	0.195059	0.196711	-0.0920434	0.00160526
cg08311343	CDK6	7	0.78977	0.76022	0.75298	0.79429	0.89107	0.86594	0.860967	0.846639	-0.091839	0.0464255
cg02711976	NCDN	1	0.06997	0.05435	0.07371	0.06475	0.139005	0.151489	0.16955	0.170005	-0.0918172	0.0177843
cg18127410	SCUBE2	11	0.05505	0.07661	0.0725	0.08047	0.181136	0.177696	0.156499	0.136338	-0.0917597	0.0351696
cg21758197	OTUD5	X	0.30302	0.32444	0.3325	0.30558	0.424037	0.387495	0.411296	0.409736	-0.0917559	0.0278329
cg10165209		17	0.86314	0.85605	0.82676	0.83146	0.925361	0.941535	0.956254	0.920866	-0.0916515	0.0360004
cg05037488	SYNGAP1	6	0.12606	0.12843	0.12878	0.12395	0.237146	0.179015	0.226631	0.230533	-0.0915263	0.0433786
cg09796583	CDH23	10	0.28996	0.29702	0.32418	0.27452	0.39486	0.381676	0.382153	0.392301	-0.0913273	0.0308183
cg23097686	TMPO	12	0.04989	0.04168	0.04544	0.04115	0.117867	0.12863	0.144503	0.152038	-0.0912191	0.0154843
cg25270498	METRNL	17	0.20682	0.21491	0.21101	0.21466	0.306922	0.302921	0.298794	0.303302	-0.0911349	0.00137272
cg25903072	TPM1	15	0.16975	0.17901	0.16873	0.15901	0.279717	0.254692	0.239373	0.266843	-0.0910313	0.0233057
cg21856256		2	0.16282	0.18734	0.14546	0.15972	0.264774	0.232313	0.251665	0.27023	-0.0909104	0.0370225
cg03244189	TTTY14	Y	0.28372	0.22722	0.23468	0.24633	0.333887	0.333995	0.335048	0.352288	-0.0908171	0.0436871
cg07883836	MYRIP	3	0.14365	0.1606	0.1491	0.1458	0.207705	0.259236	0.247418	0.247678	-0.090722	0.0360004
cg14236862	ZNF33B	10	0.15889	0.16892	0.18645	0.17313	0.242957	0.261246	0.263986	0.281827	-0.0906566	0.0255652
cg24758426	C20orf195	20	0.06394	0.07552	0.06263	0.06117	0.135154	0.162566	0.166464	0.160889	-0.0904534	0.0154138
cg17077516	REPS2	X	0.14419	0.1775	0.14484	0.18438	0.248678	0.240616	0.241645	0.280853	-0.0902205	0.0498077
cg18150687	ECHDC2	1	0.43124	0.4851	0.46533	0.44413	0.554262	0.545138	0.553203	0.533791	-0.0901483	0.0410569
cg27212541	DAG1	3	0.19953	0.21454	0.19218	0.21206	0.268311	0.306596	0.304687	0.29916	-0.0901111	0.0291105
cg05157912	JDP2	14	0.07449	0.06201	0.0804	0.08368	0.164725	0.153178	0.18346	0.158212	-0.0897487	0.0170277
cg17236781	ZDHHC9	X	0.37101	0.41457	0.42047	0.41854	0.502831	0.481354	0.496343	0.502005	-0.089486	0.0418433
cg02605007	PDE4A	19	0.14924	0.15423	0.16948	0.17319	0.253573	0.271338	0.223485	0.25516	-0.089354	0.0355858
cg00540891	RET	10	0.04179	0.05382	0.04888	0.04191	0.112861	0.129701	0.136479	0.164699	-0.089335	0.0341076
cg08830818	HSPBAP1	3	0.21852	0.24457	0.25893	0.22028	0.316938	0.312452	0.339249	0.33023	-0.0891424	0.0358529
cg12050497	FAM84A	2	0.29317	0.28658	0.28387	0.2743	0.371074	0.360425	0.369775	0.393125	-0.0891199	0.0163629
cg17825156	MIER1	1	0.12953	0.11226	0.1223	0.12967	0.181681	0.230473	0.212592	0.224957	-0.0889858	0.0360004
cg08128228	POU2F1	1	0.07063	0.06948	0.0651	0.06971	0.169117	0.146877	0.131824	0.182255	-0.0887882	0.0350549
cg15277311	MED17	11	0.20566	0.19692	0.16922	0.18125	0.253251	0.291721	0.267773	0.295072	-0.0886914	0.0433753
cg02939078	TCFL5	20	0.82522	0.78003	0.81396	0.83071	0.886047	0.913473	0.908272	0.894367	-0.0880598	0.044715
cg08866608		13	0.08098	0.07951	0.06219	0.08636	0.128839	0.178085	0.175201	0.178676	-0.0879405	0.0463304
cg16739686	KCNQ1OT1	11	0.47211	0.49885	0.50159	0.50845	0.582117	0.575638	0.601971	0.572994	-0.08793	0.0302872
cg14908964	EIF1AD	11	0.49077	0.50675	0.51329	0.49115	0.582203	0.566803	0.624269	0.580274	-0.087897	0.0491171
cg18500431		7	0.07445	0.08232	0.08934	0.093	0.164453	0.173205	0.163136	0.189548	-0.0878082	0.014578
cg07250758	VWCE	11	0.81702	0.80606	0.783	0.8286	0.886067	0.888312	0.891629	0.919778	-0.0877766	0.0418384
cg21436544		1	0.47055	0.47441	0.45081	0.48132	0.566131	0.557434	0.532986	0.57136	-0.087705	0.0322331
cg04098458	EPC2	2	0.07233	0.07661	0.05703	0.08125	0.13619	0.160553	0.161544	0.1797	-0.0876918	0.0303384
cg24396566	SGCB	4	0.12706	0.11047	0.14219	0.15226	0.215155	0.23346	0.207875	0.225956	-0.0876166	0.0323757
cg08339189	GGTA1	9	0.15171	0.14793	0.11672	0.14358	0.229438	0.206335	0.232937	0.241538	-0.087577	0.0340914
cg25538450	REXO1	19	0.21895	0.22337	0.21947	0.18674	0.299307	0.294715	0.303335	0.301345	-0.0875429	0.020584
cg26250609	GSTP1	11	0.13849	0.13828	0.14222	0.10649	0.211455	0.222678	0.207279	0.234107	-0.0875097	0.0303215
cg22458640	ZFYVE16	5	0.5713	0.59418	0.56341	0.59352	0.646263	0.662444	0.664701	0.698478	-0.0873689	0.0484381
cg06942197	SMARCE1	17	0.11508	0.13191	0.11176	0.11128	0.177325	0.215762	0.2284	0.197322	-0.0871947	0.040011
cg07360250	F12	5	0.09998	0.09274	0.09586	0.07818	0.179308	0.168601	0.182681	0.184935	-0.0871915	0.00812581
cg18138606	MAGED2	X	0.69505	0.70045	0.69337	0.67657	0.778296	0.768315	0.80884	0.758648	-0.0871648	0.0391677
cg09997638	FAM125A	19	0.08584	0.06645	0.05922	0.06058	0.147142	0.138665	0.163361	0.171409	-0.0871216	0.0271842
cg10111599	MAFK	7	0.82272	0.79893	0.81703	0.78483	0.878986	0.922398	0.887771	0.881951	-0.0868989	0.0476627
cg09899665	UCHL3	13	0.08424	0.09307	0.10341	0.11272	0.184095	0.168797	0.187038	0.200267	-0.0866895	0.0230033
cg18883951	SCNN1A	12	0.30177	0.27691	0.28864	0.3222	0.376711	0.367073	0.399658	0.392451	-0.0865932	0.041035
cg14363494	RING1	6	0.03411	0.03683	0.03575	0.03594	0.0977338	0.102071	0.140424	0.148051	-0.0864125	0.045993
cg03972606	HJURP	2	0.81388	0.80707	0.84366	0.84048	0.924198	0.897991	0.907725	0.920714	-0.0863844	0.0351696
cg18415585		14	0.02729	0.02608	0.04491	0.03762	0.119115	0.097259	0.143512	0.121017	-0.0862507	0.0319583
cg12721145	OSTC	4	0.37941	0.4168	0.40802	0.39872	0.489157	0.488528	0.487241	0.482685	-0.0861652	0.0190199
cg06695761	SGCE	7	0.46399	0.46232	0.4792	0.50808	0.559961	0.56027	0.579077	0.558452	-0.0860425	0.0381486
cg20035319	TNRC6C	17	0.86169	0.87416	0.8509	0.84656	0.946362	0.957878	0.925559	0.947564	-0.0860136	0.0253156
cg04996485		16	0.76424	0.78576	0.76147	0.80339	0.877449	0.843015	0.870125	0.868221	-0.0859872	0.0430766
cg15423197	ZNF271	18	0.17403	0.17741	0.20449	0.19948	0.277921	0.272562	0.285475	0.263109	-0.085914	0.0242114
cg17339373	NDUFA1	X	0.37695	0.41979	0.41768	0.40217	0.484568	0.484921	0.503656	0.485498	-0.0855133	0.0352962
cg25325159	CAPZB	1	0.06699	0.05096	0.05071	0.06173	0.129943	0.117297	0.163645	0.161124	-0.0854049	0.0421444
cg23797839	UBE2D1	10	0.16938	0.15501	0.17875	0.19166	0.270782	0.235883	0.264851	0.264066	-0.0851955	0.0358658
cg08078137	AEBP2	12	0.15439	0.14478	0.12529	0.16498	0.21285	0.225095	0.230901	0.260595	-0.085	0.0491501
cg26853401	COQ2	4	0.14194	0.13313	0.12356	0.13983	0.214327	0.218596	0.227582	0.217334	-0.0848448	0.00588809
cg12013713	PARP12	7	0.68272	0.69833	0.66798	0.70783	0.772892	0.79668	0.765485	0.76118	-0.0848443	0.0401595
cg00869530	PBX2	6	0.57035	0.60986	0.57641	0.58214	0.67775	0.666735	0.662468	0.669218	-0.0843527	0.0271842
cg06737942	ESYT2	7	0.69941	0.74258	0.74479	0.74357	0.820766	0.802055	0.83311	0.811666	-0.0843117	0.048101
cg16727201	CIDEA	18	0.07283	0.07711	0.06545	0.05762	0.169581	0.137052	0.13146	0.172137	-0.0843048	0.0385184
cg20772101	EGFLAM	5	0.09214	0.06952	0.06777	0.07041	0.145384	0.148098	0.165342	0.177908	-0.0842228	0.0289328
cg17311587		7	0.26747	0.23961	0.23246	0.24426	0.309915	0.359054	0.329268	0.321954	-0.0840978	0.0484381
cg26701785	SYNJ2	6	0.87353	0.88038	0.8773	0.90031	0.956148	0.974448	0.965356	0.971824	-0.084064	0.0155588
cg09406238	MTMR8	X	0.44964	0.48548	0.45069	0.46872	0.565841	0.528396	0.544628	0.551599	-0.0839835	0.0390607
cg15484899	CD276	15	0.13608	0.12876	0.13066	0.14489	0.236926	0.202811	0.216394	0.219994	-0.0839338	0.0190725
cg10249538	MEST	7	0.54197	0.56838	0.55913	0.57498	0.643073	0.623029	0.668164	0.645673	-0.0838697	0.0402595
cg18689295	SYT1	12	0.45549	0.46861	0.43172	0.45559	0.536	0.551162	0.528887	0.530753	-0.0838483	0.0269851
cg12793305	RRAGC	1	0.11238	0.14297	0.15763	0.11157	0.209047	0.211182	0.221214	0.218292	-0.0837961	0.0415336
cg10709704	LOC100133957	X	0.37737	0.38364	0.38019	0.3534	0.459176	0.44015	0.472865	0.456255	-0.0834616	0.0300346
cg07636117		2	0.14405	0.13691	0.12769	0.11524	0.223011	0.193418	0.213916	0.227292	-0.083437	0.0303215
cg11416012		12	0.07474	0.06304	0.0701	0.07705		0.153846		0.154882	-0.0831319	0.0302872
cg10819992	CXCR2	2	0.39284	0.4455	0.41722	0.42248	0.495519	0.516587	0.505169	0.493168	-0.0831006	0.0436851
cg12759554	NAP1L5	4	0.40022	0.40891	0.40199	0.39258	0.489389	0.481684	0.476042	0.488721	-0.083034	0.00539086
cg00145348	APEX2	X	0.40222	0.40373	0.40867	0.41103	0.46349	0.480389	0.520748	0.49308	-0.0830145	0.0451264
cg16533314	DNAJA3	16	0.79148	0.77315	0.80528	0.79949	0.867164	0.858136	0.892074	0.883832	-0.0829514	0.0349766
cg06350524	SPC25	2	0.08793	0.0989	0.09947	0.10012	0.169988	0.164688	0.178313	0.205041	-0.0829025	0.0292689
cg08841290	RNF113A	X	0.44391	0.4607	0.47842	0.43465	0.548274	0.526564	0.537673	0.536208	-0.0827597	0.0358529
cg22501454	ZNF521	18	0.19105	0.19661	0.17181	0.16392	0.274249	0.243437	0.252005	0.284318	-0.0826548	0.0457557
cg08285934	ARHGAP17	16	0.13577	0.1072	0.13193	0.13206	0.209122	0.20457	0.219475	0.204345	-0.082638	0.0175604
cg00116058	MRPL22	5	0.04284	0.03082	0.03727	0.03456	0.109281	0.112221	0.107266	0.147194	-0.0826181	0.030864
cg27394566	PLD4	14	0.69001	0.69349	0.6988	0.6921	0.754244	0.755482	0.797129	0.797423	-0.0824693	0.0465969
cg26915799	IPO9	1	0.18704	0.22002	0.16487	0.19985	0.279803	0.273005	0.274489	0.274267	-0.082446	0.0418384
cg23894553	ZNRF3	22	0.04163	0.0279	0.028	0.02745	0.117606	0.095408	0.112546	0.12912	-0.0824252	0.0196022
cg04285493		10	0.31565	0.30821	0.28576	0.31633	0.389739	0.380088	0.398404	0.385994	-0.0820686	0.0209041
cg08358587	TIMM8A	X	0.39184	0.39697	0.39095	0.39948	0.452509	0.463185	0.505667	0.483923	-0.0815112	0.0447322
cg16654771	EZR	6	0.1003	0.11031	0.10565	0.11393	0.184506	0.176535	0.187882	0.206862	-0.0813987	0.0163629
cg24185116	LYSMD2	15	0.0887	0.11682	0.08343	0.09183	0.17564	0.174344	0.176193	0.180165	-0.0813905	0.0186987
cg03040165		2	0.13933	0.16005	0.17361	0.16481	0.236798	0.247795	0.223952	0.254405	-0.0812877	0.0324022
cg25519926	MEST	7	0.5324	0.57279	0.53237	0.54287	0.623928	0.621116	0.6215	0.638332	-0.0811116	0.0358729
cg07377985		10	0.17484	0.13638	0.16299	0.14856	0.223853	0.229918	0.248376	0.245054	-0.0811075	0.0351696
cg21502476		3	0.14	0.1224	0.10038	0.10365	0.196464	0.196952	0.183277	0.213145	-0.0808519	0.0390607
cg07494646	MPST	22	0.02374	0.03284	0.0316	0.02994	0.0923114	0.0875234	0.122378	0.139237	-0.0808326	0.0492474
cg17000128	HNRNPF	10	0.11906	0.12714	0.11167	0.10507	0.186227	0.196204	0.198111	0.205619	-0.0808055	0.0128448
cg09087363		16	0.82096	0.80267	0.83503	0.82925	0.89792	0.907254	0.897019	0.907577	-0.080465	0.0196416
cg10684905	TULP3	12	0.04475	0.04111	0.04035	0.0344	0.109657	0.12242	0.117969	0.132193	-0.0804072	0.00772275
cg14873739	TGFA	2	0.09513	0.10954	0.0941	0.09494	0.181828	0.158495	0.179078	0.195906	-0.0803994	0.0256717
cg26187342	NOL11	17	0.30392	0.28072	0.29965	0.2701	0.357225	0.359857	0.382974	0.375359	-0.0802562	0.0350549
cg26228123	DCAF4	14	0.08627	0.08628	0.09298	0.06205	0.145288	0.1905	0.151762	0.159513	-0.0798707	0.0478819
cg12474080	VPS37C	11	0.11153	0.11147	0.12643	0.10875	0.182113	0.194921	0.212468	0.187715	-0.0797595	0.020542
cg01506766	ZC3H13	13	0.03578	0.04393	0.03139	0.03951	0.0874854	0.117309	0.118135	0.146713	-0.0797581	0.0497295
cg21853542	SGCE	7	0.48861	0.50326	0.50722	0.51444	0.575549	0.587618	0.57659	0.592787	-0.0797532	0.0163629
cg14157073	CAMTA1	1	0.09973	0.10234	0.1218	0.11102	0.181693	0.195775	0.177433	0.197641	-0.0794129	0.0175604
cg02351018		17	0.75206	0.75736	0.75015	0.75489	0.829655	0.8189	0.834999	0.847859	-0.0792382	0.0139201
cg26793648	PLEKHG4	16	0.20018	0.22627	0.20286	0.20785	0.270493	0.278167	0.29565	0.309733	-0.0792207	0.0381486
cg04739228	PAFAH1B3	19	0.18348	0.16293	0.19963	0.16487	0.247821	0.255959	0.253426	0.270326	-0.0791556	0.0350549
cg27001534	C5orf55	5	0.09015	0.10694	0.10369	0.07655	0.167446	0.161169	0.174638	0.190564	-0.0791219	0.0316764
cg26180732	COX10	17	0.35327	0.34311	0.36448	0.34751	0.429638	0.417871	0.439164	0.438154	-0.0791143	0.0163192
cg02177950	CLUAP1	16	0.78191	0.7981	0.78497	0.77234	0.857831	0.877093	0.857391	0.861034	-0.079007	0.0176651
cg25592918		2	0.51076	0.54422	0.52222	0.5461	0.621356	0.612433	0.594937	0.6105	-0.0789815	0.036013
cg06341189	NEU1	6	0.17871	0.17841	0.18055	0.14629	0.25043	0.234701	0.257562	0.256894	-0.0789067	0.0347544
cg11708118	MLF2	12	0.07658	0.07917	0.08295	0.09354	0.141805	0.15966	0.158698	0.187353	-0.0788189	0.0360004
cg27109030	GNG7	19	0.17596	0.18438	0.15634	0.18684	0.252776	0.243736	0.256415	0.265461	-0.0787172	0.0255652
cg20537992	ZFPL1	11	0.32148	0.32563	0.34913	0.29903	0.394767	0.401792	0.417961	0.395104	-0.0785886	0.0458755
cg15755924	RNF113A	X	0.42365	0.43553	0.42351	0.46031	0.496714	0.526577	0.521985	0.512008	-0.0785714	0.0406907
cg01092528	NAAA	4	0.0895	0.09739	0.10182	0.08608	0.168646	0.174238	0.190128	0.155718	-0.0784852	0.0237183
cg15864074		2	0.2566	0.27716	0.26946	0.28838	0.345046	0.34549	0.345385	0.369122	-0.0783607	0.0302872
cg18185028	DHX36	3	0.27819	0.32646	0.30217	0.29565	0.373166	0.39864	0.373863	0.369721	-0.0782299	0.0490339
cg15346781	RSAD2	2	0.35306	0.36647	0.35242	0.34601	0.447261	0.421146	0.422945	0.438962	-0.0780889	0.021018
cg14799209	HBP1	7	0.15332	0.1527	0.12348	0.14224	0.228307	0.214244	0.212498	0.228785	-0.0780235	0.0256126
cg10047026	ARRB2	17	0.15409	0.15354	0.13699	0.16807	0.226876	0.226618	0.230459	0.240732	-0.0779986	0.0190199
cg00478851	PPFIBP2	11	0.20135	0.22759	0.19687	0.21784	0.262156	0.300181	0.289265	0.304018	-0.0779925	0.0483088
cg26426898		20	0.25467	0.22784	0.21985	0.22451	0.316903	0.307583	0.293292	0.320966	-0.0779689	0.0359284
cg07333905	RANBP9	6	0.08986	0.08534	0.09975	0.11047	0.149796	0.194033	0.182616	0.170336	-0.0778405	0.0422278
cg20876030	ARHGEF7	13	0.15926	0.15966	0.14636	0.14237	0.250304	0.208369	0.213383	0.246458	-0.0777159	0.0480775
cg07699608	CHCHD1	10	0.0664	0.06684	0.06519	0.04535	0.137688	0.11248	0.154626	0.149777	-0.077698	0.0407119
cg05871614	NHP2L1	22	0.45507	0.44718	0.45021	0.44107	0.53603	0.503404	0.538867	0.525655	-0.0776066	0.0278329
cg14335767	ZHX1	8	0.03473	0.0364	0.03973	0.03783	0.0968791	0.112705	0.118665	0.129817	-0.0773439	0.018064
cg15439326	FAM125A	19	0.2292	0.22563	0.1789	0.21621	0.291586	0.293978	0.281824	0.291749	-0.0772993	0.0490201
cg07067773	ABRA	8	0.74232	0.78047	0.76046	0.76729	0.833405	0.857424	0.821265	0.847234	-0.0771971	0.0446871
cg17839388		10	0.579	0.61406	0.5943	0.59908	0.667634	0.681775	0.672187	0.672407	-0.0768908	0.0239819
cg06906268	SEZ6	17	0.26689	0.25286	0.26744	0.28445	0.3664	0.334345	0.342725	0.33542	-0.0768124	0.0360004
cg00004818	AGA	4	0.08864	0.09221	0.1161	0.08789	0.168176	0.19974	0.163446	0.160718	-0.07681	0.0453781
cg10865087	BICC1	10	0.06663	0.06378	0.05996	0.05977	0.110174	0.141826	0.159374	0.146005	-0.0768098	0.0401595
cg22075924	AK5	1	0.72544	0.73109	0.72449	0.73663	0.810813	0.809461	0.806254	0.797709	-0.0766469	0.00554402
cg13941987	BCORL1	X	0.5146	0.55411	0.55138	0.55166	0.639437	0.607125	0.614587	0.617108	-0.0766266	0.0491171
cg02706649	PGBD2	1	0.1171	0.1013	0.10178	0.09068	0.174452	0.176581	0.178189	0.187994	-0.0765892	0.015175
cg13401911	CAMK2N1	1	0.03429	0.03532	0.03777	0.03524	0.124787	0.117824	0.0939599	0.112183	-0.0765334	0.0172285
cg07576222	SMAD3	15	0.30606	0.30369	0.3041	0.28604	0.381123	0.362936	0.39776	0.363733	-0.0764156	0.0350549
cg11879480	SLC36A4	11	0.09756	0.10753	0.08945	0.09861	0.170233	0.163248	0.178036	0.18725	-0.0764042	0.0155588
cg22005401	SSBP4	19	0.61136	0.62016	0.59694	0.57783	0.687677	0.678941	0.663459	0.681096	-0.0762207	0.0411021
cg24108286	TFDP1	13	0.0886	0.10301	0.12057	0.10206	0.174867	0.16896	0.166952	0.208319	-0.0762145	0.0491171
cg07004744	ERICH1	8	0.82919	0.85299	0.85231	0.88263	0.939631	0.934667	0.921103	0.926273	-0.0761384	0.0494679
cg16308101	SERBP1	1	0.38363	0.40969	0.39366	0.38682	0.490246	0.457493	0.471976	0.458055	-0.0759926	0.0359284
cg07835289	LYST	1	0.08216	0.08868	0.0869	0.07526	0.168847	0.131435	0.168644	0.167813	-0.0759346	0.0360004
cg01509141	CCDC122	13	0.2146	0.21681	0.21442	0.21029	0.269543	0.309982	0.273662	0.306526	-0.0758985	0.0427216
cg13275176	SEMA4C	2	0.03808	0.02985	0.03524	0.05018	0.103632	0.111467	0.125231	0.115974	-0.0757383	0.0155588
cg23505966	CEP97	3	0.01259	0.04002	0.02577	0.02446	0.0824761	0.101001	0.117924	0.103763	-0.0755811	0.0340914
cg02581963	C10orf75	10	0.06511	0.06487	0.05652	0.05456	0.142875	0.135136	0.12911	0.136225	-0.0755714	0.00554402
cg17270843	FRAT1	10	0.19623	0.1986	0.18132	0.16466	0.267614	0.250045	0.260565	0.264708	-0.0755307	0.0308183
cg00850501	DDX39	19	0.04317	0.051	0.044	0.05318	0.120684	0.121681	0.12186	0.129065	-0.0754851	0.00362078
cg03482534	NICN1	3	0.43588	0.44498	0.46124	0.43495	0.503336	0.515378	0.528211	0.531705	-0.0753951	0.0318079
cg20426946	RIMS2	8	0.1743	0.17949	0.14768	0.1771	0.24273	0.251049	0.252139	0.23402	-0.0753422	0.0301772
cg25408707	IGF2R	6	0.75096	0.77382	0.78745	0.7409	0.849314	0.831345	0.839795	0.833803	-0.0752816	0.0478819
cg25916505	ZNF397	18	0.6144	0.60855	0.64536	0.61685	0.694482	0.68925	0.70649	0.695939	-0.0752502	0.0323757
cg06914774		7	0.81419	0.8575	0.82793	0.83709	0.914986	0.90121	0.909161	0.910855	-0.0748755	0.0360004
cg26289980	LOC100272228	X	0.17444	0.18809	0.17539	0.19528	0.249462	0.257246	0.243101	0.282754	-0.074841	0.0390056
cg10168434	NAGK	2	0.12194	0.11393	0.12094	0.12498	0.164982	0.192517	0.209031	0.212898	-0.0744094	0.047586
cg08159989	KLHDC8A	1	0.79132	0.83662	0.82056	0.79695	0.88728	0.887471	0.89339	0.874724	-0.0743537	0.0484381
cg15310387		8	0.08366	0.07541	0.06219	0.06905	0.140061	0.150811	0.135233	0.161411	-0.0743018	0.0234675
cg18448949	HOXD8	2	0.06828	0.08566	0.05768	0.05455	0.135513	0.124337	0.165287	0.137664	-0.0741578	0.0481804
cg04333213	KCNIP3	2	0.10241	0.10446	0.11908	0.0873	0.184821	0.161378	0.169412	0.194059	-0.0741051	0.0381486
cg05878337	CTNND2	5	0.10708	0.11946	0.11643	0.0879	0.186112	0.177823	0.171194	0.192077	-0.0740841	0.0303215
cg27470027	RCOR2	11	0.16889	0.19617	0.19922	0.17888	0.274564	0.264013	0.239282	0.261518	-0.0740543	0.0419694
cg06128881	SLC9A7	X	0.80971	0.79278	0.79024	0.77834	0.85993	0.88032	0.865741	0.86111	-0.0740078	0.0274002
cg01240047	TTC7B	14	0.19728	0.22334	0.19687	0.20344	0.279742	0.270193	0.275652	0.291341	-0.0739994	0.0256126
cg02008544	TNFRSF10B	8	0.11651	0.1286	0.13355	0.12397	0.200684	0.17578	0.200078	0.221908	-0.0739547	0.0401595
cg25231972	ZEB1	10	0.159	0.17056	0.18186	0.16101	0.239332	0.228595	0.231575	0.268612	-0.0739209	0.0436829
cg27266425	FAM98C	19	0.09166	0.0983	0.10295	0.08716	0.153755	0.157296	0.167652	0.196474	-0.0737769	0.041984
cg06111133		7	0.77962	0.80317	0.77782	0.76351	0.853733	0.833822	0.869535	0.861364	-0.0735833	0.0491171
cg15362557	ASAP2	2	0.82692	0.81064	0.812	0.83088	0.899457	0.903096	0.881703	0.890095	-0.0734775	0.0209893
cg08939008	ZDHHC18	1	0.08493	0.09681	0.08268	0.10402	0.166316	0.165387	0.151255	0.179322	-0.0734601	0.0256126
cg05388492	ESRRG	1	0.0587	0.07087	0.05757	0.05568	0.121482	0.117638	0.13984	0.157687	-0.0734568	0.0390056
cg25289803	AEBP1	7	0.12849	0.12993	0.14325	0.11399	0.207088	0.190517	0.200808	0.211009	-0.0734406	0.0247084
cg02724127	PLXND1	3	0.14228	0.12062	0.13677	0.14605	0.211303	0.221794	0.201114	0.205232	-0.073431	0.0225399
cg15233062	HOXC4	12	0.15337	0.15421	0.1816	0.16912	0.227178	0.225634	0.256634	0.242388	-0.0733834	0.0395473
cg22603710	EPHB1	3	0.09234	0.07989	0.08083	0.08741	0.155791	0.140106	0.158823	0.179047	-0.0733242	0.0314482
cg08633313	L3MBTL	20	0.46976	0.44206	0.46115	0.44496	0.535451	0.540069	0.526031	0.509255	-0.0732188	0.0371992
cg06604058	RTN3	11	0.1103	0.12189	0.13459	0.13117	0.1821	0.193293	0.19761	0.217591	-0.0731609	0.0358529
cg11817993	ATXN3	14	0.07753	0.08233	0.06494	0.08601	0.141974	0.160349	0.166262	0.134574	-0.0730873	0.0334313
cg16248277	FGF8	10	0.17421	0.1949	0.16309	0.17428	0.244188	0.247588	0.255086	0.251873	-0.0730639	0.0215056
cg20623645	NAGLU	17	0.55525	0.5771	0.58988	0.57863	0.647192	0.667973	0.643827	0.633668	-0.0729499	0.0423662
cg10041950	DIP2C	10	0.80386	0.80306	0.7985	0.79298	0.887865	0.883751	0.85895	0.859527	-0.0729233	0.0294839
cg16360777	AMBN	4	0.09969	0.11812	0.09775	0.12206	0.166582	0.196229	0.180647	0.185458	-0.0728241	0.0337339
cg19860173		8	0.75673	0.77148	0.73398	0.75701	0.841234	0.807893	0.840483	0.820556	-0.0727415	0.0498473
cg06549928	LRRC8B	1	0.04832	0.03068	0.04634	0.03115	0.106648	0.108119	0.138723	0.093582	-0.0726457	0.0463304
cg05949203	DIRAS3	1	0.49129	0.50369	0.50678	0.49607	0.581921	0.546901	0.576539	0.582817	-0.0725869	0.0360004
cg15742519	OSGEPL1	2	0.07916	0.07712	0.09018	0.077	0.154618	0.161943	0.149938	0.147207	-0.0725614	0.00854308
cg22810163	CHD7	8	0.02257	0.02529	0.02198	0.02406	0.0763935	0.0834864	0.107611	0.116441	-0.0725079	0.0381486
cg16650901		12	0.15249	0.15585	0.14954	0.14747	0.215226	0.214287	0.246444	0.219062	-0.0724173	0.0278329
cg13552506		1	0.80923	0.81819	0.84256	0.84185	0.891447	0.913157	0.898305	0.898532	-0.0724027	0.0382544
cg00378007		15	0.64933	0.66295	0.67357	0.67485	0.761859	0.727142	0.72329	0.737918	-0.0723771	0.0453292
cg04174309	RNF214	11	0.14936	0.13427	0.12833	0.14431	0.196569	0.220876	0.217622	0.21063	-0.0723568	0.0237183
cg08336234	IPO11	5	0.38123	0.38862	0.39841	0.41286	0.473872	0.458193	0.481191	0.457198	-0.0723335	0.0358062
cg16591272		15	0.84517	0.81579	0.81419	0.81066	0.894309	0.88282	0.906053	0.891461	-0.0722084	0.0371224
cg23170483	FGD1	X	0.75558	0.77645	0.78738	0.7926	0.86415	0.838058	0.852601	0.845872	-0.0721679	0.0407389
cg00456086	BDH1	3	0.06309	0.07919	0.07132	0.05832	0.133383	0.132203	0.142974	0.150616	-0.0718139	0.0185004
cg04957198	PRTFDC1	10	0.12092	0.12069	0.12222	0.09708	0.184492	0.189318	0.186347	0.187789	-0.0717586	0.0175604
cg03510158	PTGR2	14	0.03281	0.031	0.03604	0.03455	0.0940528	0.107744	0.103049	0.116358	-0.0717009	0.0103849
cg04902826	OBFC1	10	0.09186	0.08254	0.09876	0.08981	0.181316	0.164314	0.162972	0.140596	-0.0715574	0.0359398
cg06808021		12	0.60203	0.64028	0.63786	0.62433	0.686561	0.701897	0.697068	0.704144	-0.0712926	0.0397179
cg07460449	TSNAXIP1	16	0.03387	0.03697	0.0394	0.04062	0.092875	0.110825	0.104035	0.12796	-0.0712087	0.0269777
cg07713796	TTLL1	22	0.83548	0.8328	0.83387	0.85702	0.908085	0.915445	0.915282	0.904971	-0.0711534	0.0190725
cg17063731		7	0.43139	0.41866	0.42858	0.43166	0.487841	0.505742	0.501481	0.49978	-0.0711383	0.0115364
cg27383335	GABARAPL2	16	0.07258	0.08583	0.07293	0.10638	0.163273	0.141019	0.147854	0.16984	-0.0710666	0.045993
cg05369791	MESTIT1	7	0.43197	0.43066	0.44382	0.45722	0.519471	0.49209	0.519965	0.51634	-0.0710487	0.0369898
cg11388258	CGN	1	0.04741	0.05377	0.05067	0.05741	0.0996212	0.123757	0.132452	0.137427	-0.0709992	0.0349766
cg13987042	XRRA1	11	0.09757	0.11838	0.08847	0.09874	0.157128	0.159237	0.190895	0.179869	-0.0709922	0.0457728
cg23002097	RPS5	19	0.07942	0.07196	0.07425	0.08359	0.15462	0.134861	0.145367	0.1576	-0.0708069	0.0162918
cg06078830	C2orf18	2	0.78619	0.81269	0.77819	0.79573	0.872158	0.872546	0.862575	0.848581	-0.0707652	0.0381486
cg21667116	MEST	7	0.4052	0.41617	0.41223	0.43598	0.49848	0.486706	0.483675	0.483549	-0.0707076	0.0273522
cg19458410	RCAN1	21	0.71291	0.71241	0.71356	0.7315	0.798995	0.763433	0.79417	0.796612	-0.0707076	0.0400025
cg04634483	SGCE	7	0.45802	0.4633	0.46227	0.48347	0.536323	0.521684	0.538296	0.553454	-0.0706741	0.0350549
cg22722807	STRA8	7	0.56157	0.59476	0.57065	0.6049	0.659176	0.659671	0.646586	0.649028	-0.0706452	0.0489325
cg13263472	HSP90AA1	14	0.81541	0.7906	0.8223	0.82802	0.89019	0.890509	0.894031	0.864031	-0.0706076	0.0496446
cg00879163	C7orf42	7	0.0381	0.03273	0.02945	0.03371	0.0966675	0.1012	0.108039	0.109636	-0.0703881	0.00588809
cg02386183	TASP1	20	0.07538	0.09886	0.10521	0.09042	0.156136	0.16121	0.169082	0.164936	-0.0703734	0.0243201
cg25918023	ALOX12	17	0.83531	0.84981	0.83451	0.83149	0.896276	0.888153	0.92488	0.922452	-0.0701603	0.0451264
cg18891852	RGS20	8	0.63911	0.65681	0.63877	0.64124	0.71799	0.734867	0.70625	0.696999	-0.070044	0.0383919
cg11501931	NCOA4	10	0.09469	0.1038	0.07562	0.11272	0.168572	0.161662	0.174924	0.161637	-0.0699915	0.0350549
cg14727650	2015-09-11	4	0.6702	0.70331	0.68945	0.69478	0.766927	0.763468	0.74288	0.764351	-0.0699717	0.0371224
cg01832487		11	0.64592	0.65973	0.65447	0.64714	0.728853	0.700971	0.722534	0.734724	-0.0699557	0.0314567
cg00562468		6	0.75887	0.79486	0.7938	0.77422	0.853179	0.839879	0.866811	0.841669	-0.0699469	0.0493291
cg02665744		19	0.4935	0.50846	0.51348	0.49224	0.572462	0.56331	0.583565	0.568058	-0.0699289	0.0237183
cg26748024	TRERF1	6	0.06882	0.06019	0.07387	0.05422	0.136998	0.14049	0.122495	0.136292	-0.0697937	0.0175604
cg05659097		5	0.04872	0.04117	0.025	0.05067	0.128803	0.0936603	0.115965	0.105833	-0.0696752	0.0407119
cg14834143	LONRF3	X	0.41227	0.43909	0.44407	0.43048	0.504633	0.506398	0.509457	0.483652	-0.0695574	0.0382352
cg17015704	FAM184A	6	0.20182	0.21895	0.22689	0.20626		0.288041	0.277568	0.28332	-0.0694962	0.0371224
cg07387607	BAT2	6	0.12878	0.11724	0.11045	0.1196	0.179919	0.172222	0.21161	0.190116	-0.0694491	0.0399974
cg14407075	LARP4	12	0.11553	0.1183	0.10972	0.11074	0.170295	0.176476	0.171327	0.213954	-0.0694405	0.0497295
cg23527624	PANX2	22	0.09006	0.09253	0.11071	0.08645	0.152925	0.152945	0.174774	0.176812	-0.0694266	0.0352962
cg13626624	SCRT2	20	0.10801	0.10209	0.0987	0.08959	0.159189	0.160133	0.179739	0.177017	-0.0694218	0.0225399
cg16583330	OSCP1	1	0.03711	0.04191	0.03279	0.04405	0.110762	0.0929665	0.118525	0.111069	-0.0693654	0.0181791
cg21475434	FAM172A	5	0.062	0.06694	0.06434	0.05919	0.111393	0.1398	0.129443	0.149286	-0.069363	0.0340914
cg11854691	ARL15	5	0.80394	0.81487	0.83909	0.80872	0.896912	0.871339	0.882569	0.892725	-0.0692311	0.0431268
cg02181963	CARS2	13	0.0684	0.0793	0.0815	0.06122	0.138581	0.144661	0.139133	0.144841	-0.069199	0.0139201
cg18547667		7	0.71664	0.75208	0.7303	0.72287	0.786835	0.792441	0.812264	0.806951	-0.0691499	0.0436851
cg23217126	DOK6	18	0.0553	0.05928	0.05861	0.06325	0.139715	0.115686	0.112843	0.144777	-0.0691456	0.0344879
cg13883939	VSIG10	12	0.10918	0.12029	0.1227	0.10857	0.189283	0.164463	0.19696	0.186449	-0.0691039	0.0311013
cg06715928	DUSP5	10	0.06432	0.07766	0.05021	0.0567	0.11997	0.129451	0.137191	0.138589	-0.0690778	0.0273606
cg03674076	CSNK2A1	20	0.3132	0.31918	0.29985	0.2806	0.375884	0.364216	0.369934	0.379035	-0.0690595	0.0390488
cg13372488	KCNT2	1	0.11688	0.11282	0.098	0.08202	0.164828	0.183024	0.179424	0.158651	-0.0690518	0.0443963
cg13826890	OTX2	14	0.09123	0.12154	0.09399	0.10357	0.179532	0.153108	0.164952	0.188571	-0.0689582	0.0491142
cg01208566	PELI2	14	0.35166	0.3584	0.36707	0.3548	0.449552	0.425869	0.415772	0.415901	-0.0687911	0.0360004
cg27351837	SLCO3A1	15	0.09515	0.08944	0.07632	0.09203	0.171844	0.152839	0.140505	0.162774	-0.0687554	0.031623
cg09940741		13	0.81313	0.82384	0.79123	0.8139	0.877647	0.879703	0.862043	0.897421	-0.0686786	0.0461927
cg06440169		16	0.61242	0.60549	0.63161	0.61079	0.690444	0.681741	0.678394	0.684419	-0.0686722	0.0204316
cg09659208	DIP2C	10	0.85336	0.89578	0.87132	0.87798	0.941772	0.945981	0.937082	0.948253	-0.068662	0.0390607
cg14121772	UGT1A10	2	0.73189	0.73419	0.75305	0.76524	0.824448	0.820001	0.802806	0.811398	-0.0685709	0.0406523
cg12223243		2	0.7769	0.79046	0.79344	0.78166	0.860952	0.8754	0.829391	0.850914	-0.0685495	0.0495303
cg13916990	UBAP2	9	0.23982	0.22638	0.24762	0.2372	0.310491	0.31809	0.289608	0.306937	-0.0685263	0.0293895
cg10330885	MGC23284	16	0.10361	0.10761	0.08644	0.09802	0.153284	0.151219	0.182583	0.182697	-0.0685259	0.0457873
cg03780356	EIF4G1	3	0.05708	0.07545	0.07594	0.0692	0.154769	0.135863	0.142065	0.118994	-0.0685053	0.036013
cg17511741	MAPK8IP2	22	0.19102	0.19074	0.19498	0.17472	0.25531	0.265314	0.230848	0.273761	-0.0684433	0.0490339
cg18831773	VAT1	17	0.60227	0.58892	0.61738	0.60254	0.670321	0.668201	0.661159	0.684796	-0.0683417	0.0303215
cg02649608	ZBTB33	X	0.43737	0.4264	0.44284	0.44052	0.497004	0.490896	0.51939	0.513081	-0.0683102	0.0303215
cg13050766	ATG4C	1	0.047	0.04911	0.03904	0.05985	0.105351	0.128204	0.0999616	0.134327	-0.0682108	0.0425424
cg01019082	ISCA1L	5	0.79821	0.83107	0.83822	0.81172	0.875415	0.886135	0.899619	0.89071	-0.0681644	0.0498647
cg01344787		17	0.69093	0.67974	0.6523	0.68105	0.755605	0.748787	0.726978	0.745214	-0.0681408	0.0492474
cg05676789	SMPD3	16	0.09442	0.10319	0.09623	0.08568	0.166597	0.150323	0.152121	0.182316	-0.0679594	0.0351237
cg14274357	AKT1	14	0.89194	0.90514	0.86714	0.87401	0.959857	0.950555	0.946577	0.952565	-0.0678309	0.0398283
cg25835954	RCBTB1	13	0.08511	0.08539	0.1056	0.08345	0.139817	0.172965	0.156727	0.160948	-0.067727	0.0372236
cg14292528	TAPBP	6	0.02894	0.03455	0.03345	0.03512	0.0970196	0.0884737	0.107343	0.110081	-0.0677142	0.0151914
cg06341336	APEX2	X	0.4473	0.46235	0.46558	0.46031	0.532044	0.501861	0.530884	0.541317	-0.0676413	0.0433786
cg22291580		8	0.72001	0.7355	0.70518	0.7318	0.76885	0.796902	0.795937	0.800559	-0.0674396	0.0480775
cg13884470	HNRNPK	9	0.1517	0.17927	0.16599	0.17074	0.21983	0.231194	0.243504	0.242883	-0.0674277	0.0344879
cg05794182	MTMR3	22	0.11998	0.12105	0.13521	0.12283	0.200182	0.184418	0.183404	0.200649	-0.0673955	0.0196022
cg24109202	SLC25A40	7	0.13118	0.11258	0.12953	0.10165	0.187859	0.178572	0.17716	0.2006	-0.0673129	0.0390849
cg16280098	PABPN1	14	0.13196	0.16301	0.14705	0.1575	0.212577	0.212075	0.228155	0.21527	-0.0671393	0.0323757
cg06064461	ATF2	2	0.10159	0.09604	0.10976	0.09009	0.153776	0.174799	0.156899	0.180472	-0.0671166	0.0323757
cg22961275	SELV	19	0.02775	0.03522	0.044	0.03302	0.104903	0.084701	0.104726	0.113911	-0.0670626	0.0274934
cg13500388	CBFB	16	0.53433	0.5487	0.54405	0.54162	0.611295	0.595299	0.595111	0.635158	-0.0670407	0.0478819
cg20961037		17	0.15046	0.15363	0.14848	0.15114	0.210836	0.218717	0.203756	0.237421	-0.0667547	0.0302872
cg17416165		5	0.59909	0.60642	0.60062	0.62272	0.662499	0.690146	0.667891	0.675301	-0.0667469	0.0350549
cg15575222	RAD21L1	20	0.09437	0.0926	0.08061	0.09369	0.163048	0.146364	0.144303	0.174153	-0.0666497	0.0334268
cg14088957	MESTIT1	7	0.3818	0.36605	0.38209	0.38688	0.449054	0.435008	0.452944	0.446319	-0.066626	0.0202781
cg15297799	C18orf22	18	0.18825	0.19618	0.17621	0.1876	0.241494	0.268225	0.236982	0.268015	-0.0666187	0.0436851
cg18864399	NEO1	15	0.14162	0.14509	0.14405	0.13756	0.214001	0.202937	0.21151	0.205941	-0.0665173	0.00588809
cg13085681	UBE2V2	8	0.47276	0.47379	0.47555	0.48297	0.535511	0.533754	0.530775	0.570964	-0.0664834	0.0472263
cg15933514	LOC80154	15	0.18286	0.1796	0.16081	0.1621	0.255091	0.224307	0.225874	0.245364	-0.0663164	0.0453292
cg05700333	RAD50	5	0.03624	0.02858	0.03848	0.02272	0.0792926	0.115087	0.0902885	0.106466	-0.0662786	0.039784
cg20739864	PSMA4	15	0.77164	0.79637	0.80014	0.78013	0.850992	0.856789	0.841707	0.863636	-0.0662111	0.0359398
cg27432036	ZBTB4	17	0.13424	0.14967	0.13389	0.12388	0.212969	0.196982	0.197246	0.199055	-0.0661431	0.0255652
cg09003373	MESTIT1	7	0.35264	0.37933	0.35758	0.37285	0.442664	0.414606	0.430559	0.439055	-0.066121	0.0402595
cg03730280		4	0.68228	0.70759	0.68435	0.69039	0.748559	0.75808	0.757249	0.764366	-0.0659108	0.0256126
cg23332732	ITPR2	12	0.08253	0.07475	0.07659	0.08188	0.152423	0.129167	0.141328	0.156475	-0.0659107	0.0243201
cg18980548		6	0.84947	0.82677	0.84138	0.80835	0.902082	0.893523	0.887534	0.906379	-0.0658868	0.0497295
cg07242783	FAM76A	1	0.09747	0.10039	0.09317	0.08151	0.155823	0.152956	0.173496	0.153529	-0.0658162	0.0243201
cg03562264	CDKN1A	6	0.05998	0.06317	0.04368	0.06281	0.113136	0.106014	0.145203	0.128484	-0.0657991	0.0491171
cg05096321	SGCE	7	0.47622	0.47693	0.48041	0.50649	0.545547	0.551821	0.550322	0.555442	-0.0657705	0.031893
cg02895639	FAM19A5	22	0.15116	0.16471	0.15054	0.12882	0.205785	0.20482	0.221778	0.225873	-0.0657562	0.0436851
cg06398735	MLLT10	10	0.07544	0.07648	0.06912	0.08155	0.120882	0.145434	0.14406	0.155	-0.0656964	0.033428
cg17980570	SEC63	6	0.67648	0.69761	0.71187	0.6797	0.751842	0.771539	0.753794	0.750574	-0.0655221	0.0475785
cg20910303	SLC10A7	4	0.03972	0.02453	0.03561	0.03607	0.0833813	0.0937607	0.105881	0.114611	-0.0654259	0.0329733
cg01815150	SENP2	3	0.17556	0.17367	0.17369	0.1714	0.255869	0.238836	0.213959	0.247212	-0.0653891	0.0433786
cg22523851		4	0.58368	0.57482	0.58908	0.58987	0.634742	0.668169	0.654601	0.641459	-0.0653805	0.0362126
cg04442576	SLC35F1	6	0.14237	0.12731	0.13301	0.13898	0.178358	0.212639	0.212519	0.199612	-0.0653645	0.0402595
cg12644885	ATP8B2	1	0.07275	0.06683	0.082	0.06944	0.140197	0.124732	0.138829	0.148614	-0.0653378	0.0209041
cg09706180	GABPB1	15	0.06823	0.0792	0.06916	0.06957	0.132598	0.131217	0.143872	0.139387	-0.0652285	0.0100452
cg05607320	KRT18	12	0.59524	0.59853	0.59423	0.60153	0.659716	0.664234	0.674024	0.652159	-0.0651508	0.0153006
cg10928466	DOCK6	19	0.67577	0.65579	0.69133	0.67825	0.749311	0.728435	0.747279	0.73624	-0.0650312	0.0417464
cg01947301	NUCKS1	1	0.05022	0.04709	0.04653	0.05064	0.102317	0.110449	0.112888	0.128758	-0.0649832	0.0196022
cg17101494		13	0.80842	0.83277	0.83433	0.81823	0.884915	0.898674	0.891276	0.87868	-0.0649485	0.0330005
cg14172633	HMCN1	1	0.14178	0.15088	0.15191	0.11625	0.213071	0.195687	0.213812	0.197764	-0.0648786	0.0484953
cg24141233	ATF3	1	0.04163	0.04815	0.03996	0.03438	0.105951	0.104523	0.101179	0.111678	-0.0648027	0.00856633
cg07944736	SNHG12	1	0.06738	0.06905	0.06826	0.06162	0.108905	0.136276	0.142037	0.138223	-0.0647827	0.0350549
cg25376238	FXYD5	19	0.09608	0.10027	0.09123	0.07301	0.160016	0.149397	0.145821	0.16439	-0.0647585	0.0323658
cg26511840		5	0.14728	0.13988	0.14661	0.1227	0.203153	0.193948	0.20582	0.212481	-0.0647332	0.0292968
cg04988187	FAH	15	0.14617	0.1445	0.13167	0.12499	0.188105	0.188299	0.212755	0.216958	-0.0646966	0.0459565
cg12958836	FOXJ2	12	0.10264	0.09974	0.09639	0.08922	0.150698	0.152225	0.161566	0.182128	-0.0646566	0.0351696
cg23079217	SYT1	12	0.05851	0.05668	0.04672	0.04214	0.119157	0.11227	0.10317	0.127852	-0.0645998	0.0268854
cg17735131	C7orf23	7	0.09113	0.10513	0.1174	0.09354	0.157719	0.159848	0.165117	0.182203	-0.0644216	0.0374909
cg06174606		11	0.84649	0.82506	0.85146	0.85196	0.898158	0.91402	0.92511	0.895287	-0.0644012	0.0478819
cg25632300	SFXN1	5	0.03932	0.03624	0.04529	0.0401	0.10973	0.102602	0.101782	0.104418	-0.0643957	0.00554402
cg01860168	MEPCE	7	0.02709	0.03761	0.03254	0.02012	0.110095	0.0833661	0.0794542	0.101835	-0.0643477	0.0380081
cg19098017	RING1	6	0.16307	0.15438	0.17372	0.14227	0.231838	0.20384	0.23044	0.224708	-0.0643466	0.0464262
cg08949862	OTX1	2	0.0543	0.06084	0.05666	0.05619	0.110255	0.113148	0.119597	0.142209	-0.0643048	0.0323757
cg19028099	TRAPPC9	8	0.79914	0.80851	0.79799	0.79611	0.848694	0.887999	0.855343	0.866826	-0.0642782	0.0446871
cg24109273	YIPF3	6	0.02477	0.02514	0.02652	0.01748	0.0920067	0.0764863	0.0838692	0.0986296	-0.0642704	0.0176651
cg11578066	H1FX	3	0.15396	0.15479	0.14304	0.14923	0.215582	0.199308	0.218255	0.22479	-0.0642287	0.0233057
cg07837717	ZNF555	19	0.07056	0.07678	0.08063	0.07887	0.125322	0.134233	0.161143	0.143039	-0.0642242	0.036013
cg19898828	NUDCD1	8	0.20396	0.21584	0.21562	0.23739	0.278181	0.273695	0.279246	0.29851	-0.0642055	0.0433786
cg16856342	SERBP1	1	0.36383	0.3769	0.38256	0.37166	0.450552	0.428628	0.444165	0.427744	-0.0640347	0.0302872
cg17695382	USP34	2	0.10311	0.09149	0.08621	0.07037	0.140448	0.15522	0.150058	0.161358	-0.0639759	0.0373613
cg13334990	ENO2	12	0.09068	0.09238	0.09955	0.10115	0.156893	0.143987	0.154424	0.184249	-0.0639484	0.0445616
cg07076175	FAM150A	8	0.23554	0.22897	0.2254	0.20792	0.286936	0.279071	0.296062	0.291371	-0.0639023	0.0302872
cg07375367	POLR1D	13	0.20216	0.21142	0.21367	0.22109	0.273468	0.265379	0.269019	0.295751	-0.0638194	0.0360004
cg05840412		13	0.19679	0.21948	0.19931	0.21261	0.263092	0.275509	0.25771	0.287129	-0.0638123	0.0407119
cg22511877	MYT1L	2	0.85476	0.83557	0.86087	0.85484	0.915492	0.91197	0.915796	0.917636	-0.0637134	0.0205249
cg18887033	CMPK2	2	0.15412	0.14953	0.16203	0.15018	0.202176	0.232217	0.231355	0.204956	-0.0637107	0.042117
cg13259296	MFSD2B	2	0.05187	0.05194	0.04932	0.04181	0.0982124	0.112845	0.111831	0.126602	-0.0636375	0.0256126
cg03907371	FOXK1	7	0.7333	0.72707	0.7177	0.72708	0.80314	0.789585	0.773442	0.793302	-0.0635799	0.0304101
cg25958857	TENC1	12	0.07141	0.06956	0.06219	0.05023	0.138977	0.117719	0.115339	0.135398	-0.0635107	0.0358529
cg02292364	ZNF514	2	0.78278	0.77084	0.76691	0.76473	0.841003	0.81886	0.842405	0.836958	-0.0634917	0.0294884
cg07761912	TOR1AIP2	1	0.06445	0.05843	0.05609	0.036	0.11907	0.115406	0.113026	0.12095	-0.0633704	0.0271842
cg03274695	MICB	6	0.14178	0.14317	0.14335	0.15407	0.224618	0.183237	0.211799	0.216019	-0.0633257	0.0490201
cg25422943	PCDH9	13	0.06851	0.09289	0.07454	0.06446	0.13646	0.138454	0.134683	0.143762	-0.0632395	0.0281141
cg03519263	RNASE4	14	0.09642	0.10953	0.09624	0.08961	0.160002	0.165335	0.17244	0.146904	-0.0632203	0.0302872
cg06297958	PLEKHG4	16	0.06758	0.07741	0.07764	0.08145	0.139465	0.143543	0.134912	0.138952	-0.0631981	0.008884
cg01225298	HS6ST2	X	0.35932	0.39344	0.38774	0.39277	0.4484	0.438988	0.45551	0.443109	-0.0631844	0.0446626
cg00513467	KLHL9	9	0.10052	0.08114	0.08839	0.10099	0.155505	0.149988	0.15782	0.160374	-0.063162	0.0192978
cg18644525	LOC728875	1	0.73348	0.73763	0.72453	0.73469	0.78121	0.799464	0.802766	0.799436	-0.0631363	0.0209041
cg17129645	FAM59B	2	0.03968	0.03803	0.04115	0.05202	0.125651	0.0857204	0.104462	0.107424	-0.0630943	0.0436871
cg13761843	ENG	9	0.73457	0.74352	0.72722	0.7347	0.810125	0.808216	0.785072	0.788201	-0.0629012	0.0343991
cg27367768	STK10	5	0.03762	0.04711	0.03888	0.04965	0.0962425	0.103956	0.111586	0.113074	-0.0628998	0.0169069
cg10994639	ADCY10	1	0.07978	0.0754	0.06133	0.06082	0.119296	0.140856	0.148955	0.119584	-0.0628405	0.045993
cg26474270	ZFHX3	16	0.06923	0.05898	0.06185	0.05861	0.105191	0.145386	0.132303	0.116908	-0.0627797	0.047586
cg24846343	DDTL	22	0.79142	0.77345	0.80513	0.78365	0.839089	0.85754	0.850173	0.857877	-0.0627574	0.0381486
cg21547690	LRFN5	14	0.15587	0.1782	0.14936	0.14929	0.217779	0.207296	0.228932	0.229343	-0.0626573	0.0433786
cg16188349	PTPRG	3	0.85714	0.8657	0.85472	0.87456	0.916037	0.91685	0.94915	0.920597	-0.0626285	0.0474881
cg23193730	ZNF140	12	0.08714	0.09031	0.10242	0.08675	0.153378	0.13291	0.157295	0.17354	-0.0626259	0.0478309
cg19206010	LOC100133957	X	0.40979	0.40927	0.41261	0.42295	0.491952	0.452714	0.48207	0.478371	-0.0626218	0.0461927
cg24276841	ANKFY1	17	0.44921	0.45609	0.45013	0.4368	0.521243	0.495971	0.521749	0.503536	-0.0625672	0.0360004
cg25026715	SUPT6H	17	0.11326	0.10151	0.09841	0.11792	0.164728	0.18308	0.163478	0.169783	-0.0624923	0.0280518
cg26618056		16	0.09297	0.11106	0.09004	0.08786	0.138771	0.165865	0.165049	0.162202	-0.0624893	0.0411887
cg14926216	GPR176	15	0.56875	0.56413	0.58227	0.57544	0.639547	0.638896	0.634921	0.626844	-0.0624044	0.0175604
cg05570707	C2orf44	2	0.06813	0.07851	0.06232	0.05825	0.126875	0.123685	0.127339	0.13858	-0.0623173	0.020542
cg09431544	DNAJB1	19	0.15589	0.14624	0.16086	0.17738	0.232346	0.212113	0.22084	0.224097	-0.0622563	0.0371224
cg20121427	MAOA	X	0.39289	0.41561	0.41291	0.42514	0.48455	0.46623	0.460117	0.484517	-0.0622157	0.0492133
cg20409636	CDK4	12	0.11749	0.10377	0.1345	0.13356	0.194053	0.1846	0.178944	0.179798	-0.0620188	0.0397179
cg16204414	C3orf42	3	0.78583	0.79423	0.78837	0.77168	0.857544	0.850754	0.854801	0.825006	-0.0619987	0.0463973
cg00030909	IGF2BP1	17	0.83586	0.84554	0.82774	0.8369	0.904508	0.916078	0.880447	0.892876	-0.0619671	0.0433753
cg15356195	ACTB	7	0.0402	0.02639	0.03109	0.03498	0.0794053	0.0957464	0.0975754	0.107559	-0.0619065	0.0294839
cg23854747	PRPF6	20	0.08062	0.06961	0.08294	0.08605	0.143855	0.13534	0.152568	0.134755	-0.0618244	0.0210589
cg26827874	ADCK5	8	0.55945	0.55525	0.57237	0.58473	0.626076	0.63313	0.61946	0.640296	-0.0617903	0.0395473
cg25291941	POP1	8	0.05225	0.0634	0.0443	0.04789	0.105877	0.119096	0.119832	0.10999	-0.0617387	0.020542
cg12811575		8	0.36299	0.38219	0.38657	0.38558	0.4615	0.441281	0.427167	0.434324	-0.0617356	0.0497295
cg11344530		1	0.77046	0.76446	0.76998	0.78757	0.830776	0.824975	0.838069	0.845446	-0.0616992	0.0304937
cg20681747		7	0.11188	0.10937	0.09558	0.11779	0.15924	0.178779	0.175945	0.167098	-0.0616103	0.0293895
cg16711165	TIMM8B	11	0.47102	0.49097	0.47869	0.4743	0.558216	0.531751	0.54874	0.52271	-0.0616092	0.0492474
cg17615061	BAT3	6	0.02449	0.02657	0.02189	0.01878	0.0991357	0.0586014	0.0928353	0.0875801	-0.0616056	0.0491171
cg21622977	RBPMS	8	0.76282	0.76123	0.75575	0.7671	0.838182	0.806036	0.838961	0.809636	-0.0614787	0.0498077
cg02668984	PDK2	17	0.05082	0.05088	0.05094	0.05047	0.125581	0.105617	0.111852	0.105494	-0.0613584	0.0172285
cg14100946	CDK6	7	0.86089	0.86259	0.84988	0.8512	0.924133	0.918078	0.916259	0.911476	-0.0613463	0.014578
cg08338641	CXorf58	X	0.49382	0.48471	0.49751	0.50119	0.5564	0.540347	0.553931	0.571426	-0.0612187	0.0354126
cg11723795	SMEK1	14	0.03418	0.02705	0.03836	0.04477	0.0840895	0.0896667	0.102219	0.1131	-0.0611787	0.036013
cg13929079	DDX23	12	0.13348	0.15516	0.1503	0.16294	0.204731	0.204826	0.214958	0.222056	-0.061173	0.0366924
cg27513495	FBXO2	1	0.08105	0.07589	0.08319	0.08239	0.122148	0.140917	0.141709	0.162426	-0.0611702	0.0434752
cg02854490		7	0.82569	0.83424	0.84122	0.84683	0.895093	0.904243	0.900631	0.892639	-0.0611565	0.0205103
cg05677630	PPIL2	22	0.72078	0.71529	0.70489	0.72075	0.761837	0.788052	0.790219	0.765956	-0.0610886	0.0423623
cg09510269	HCG18	6	0.77818	0.77496	0.78387	0.80199	0.843308	0.850184	0.849548	0.840042	-0.0610205	0.0302872
cg04285275		16	0.09993	0.1151	0.10491	0.10895	0.165846	0.170028	0.161923	0.174784	-0.0609225	0.0149969
cg10390228	SF1	11	0.07214	0.06035	0.06689	0.05128	0.110963	0.125376	0.114871	0.142446	-0.0607491	0.0436851
cg03648631	UBE2D3	4	0.2033	0.20753	0.21299	0.21841	0.273499	0.250346	0.271803	0.289484	-0.0607257	0.0465896
cg03566853	UXS1	2	0.041	0.03933	0.051	0.0335	0.100137	0.0984224	0.095225	0.11377	-0.0606811	0.0225721
cg05258489	CHD7	8	0.17293	0.15238	0.1411	0.16497	0.227666	0.21676	0.212104	0.217412	-0.0606405	0.0385184
cg08701551	ARSG	17	0.05427	0.04794	0.05286	0.0515	0.103906	0.103175	0.116335	0.125498	-0.060586	0.0231667
cg20340149	CLASP1	2	0.08666	0.09785	0.11524	0.09208	0.148724	0.159843	0.16421	0.161086	-0.0605084	0.0349904
cg24744031	MYO15A	17	0.14235	0.14664	0.16045	0.15387	0.212938	0.192922	0.217266	0.221861	-0.0604193	0.0372838
cg06957130	CELSR1	22	0.08358	0.08226	0.09792	0.07113	0.135899	0.128462	0.157461	0.154732	-0.0604161	0.0496711
cg19463471	C19orf66	19	0.19075	0.17649	0.19825	0.20213	0.236633	0.262741	0.261209	0.248515	-0.0603697	0.0438444
cg13648088	ACADSB	10	0.04603	0.05588	0.06373	0.0525	0.111642	0.121968	0.114809	0.111019	-0.0603246	0.0163629
cg01788025	COQ3	6	0.12411	0.13018	0.13097	0.12485	0.172567	0.187343	0.199443	0.19205	-0.060323	0.0269131
cg07467323	PLEKHO2	15	0.11104	0.12161	0.13105	0.11669	0.170586	0.167976	0.189284	0.193412	-0.0602172	0.0390056
cg07775675	SPHK1	17	0.11193	0.11867	0.1181	0.11202	0.154026	0.181267	0.177468	0.188404	-0.0601115	0.0386705
cg10169971	RWDD2A	6	0.07853	0.08536	0.07708	0.07167	0.119124	0.146981	0.15018	0.136762	-0.0601017	0.0379693
cg21051989	RRAGD	6	0.05997	0.0509	0.06497	0.0568	0.106691	0.108407	0.115699	0.141887	-0.0600111	0.0477529
cg05043032	TMEM56	1	0.05774	0.03578	0.0494	0.04606	0.0993552	0.10355	0.100915	0.125132	-0.059993	0.0381486
cg24158363	GRB2	17	0.15634	0.17244	0.17476	0.14785	0.234568	0.220205	0.213376	0.223181	-0.0599849	0.0401595
cg18637847		3	0.03854	0.06483	0.05337	0.06092	0.124031	0.0979799	0.109309	0.126197	-0.0599643	0.0490201
cg26391077		12	0.83082	0.84771	0.85958	0.83493	0.903102	0.897525	0.906487	0.905242	-0.0598289	0.0339725
cg04214938		2	0.87898	0.87649	0.89035	0.87456	0.946626	0.9244	0.951002	0.937235	-0.0597207	0.0344879
cg11333007	TMOD3	15	0.16453	0.162	0.16139	0.18029	0.245625	0.212766	0.232073	0.216418	-0.059668	0.0491745
cg17432898	DTNBP1	6	0.08144	0.07254	0.06465	0.07853	0.142036	0.143016	0.134834	0.115567	-0.0595731	0.0372526
cg26333397	SYP	X	0.48182	0.50069	0.50193	0.50274	0.556371	0.5435	0.562925	0.562519	-0.0595338	0.0337865
cg18800827	FZD2	17	0.08075	0.07445	0.0577	0.06459	0.121459	0.124557	0.128398	0.141193	-0.0595294	0.0332337
cg13155648		20	0.81321	0.82901	0.81419	0.80842	0.884542	0.882371	0.865353	0.870618	-0.0595137	0.0308543
cg08289189	COMT	22	0.81732	0.81629	0.81984	0.81423	0.870418	0.879368	0.866614	0.889128	-0.0594622	0.0209693
cg01215717	AATK	17	0.8574	0.8784	0.86335	0.88781	0.945787	0.919957	0.929107	0.929943	-0.0594584	0.0494679
cg02065970		2	0.6395	0.63814	0.65014	0.65038	0.712553	0.683007	0.709835	0.709817	-0.0592634	0.0401786
cg02501473		3	0.85812	0.83854	0.84755	0.83972	0.889787	0.917584	0.90714	0.906461	-0.0592604	0.0372236
cg26647929		7	0.08744	0.05622	0.0698	0.04962	0.118491	0.12237	0.130676	0.12814	-0.0591494	0.0498473
cg11166708	AGPAT3	21	0.0583	0.0836	0.08239	0.06862	0.126894	0.131932	0.127304	0.143246	-0.0591166	0.036013
cg08222514	SENP6	6	0.12312	0.12411	0.10777	0.13634	0.174585	0.186	0.194729	0.172011	-0.0589962	0.0421559
cg14783184		6	0.84715	0.83136	0.85598	0.84745	0.896644	0.90273	0.914936	0.903375	-0.058936	0.0314567
cg26384201	HYAL3	3	0.07885	0.08374	0.07343	0.08411	0.139886	0.120304	0.148313	0.147286	-0.0589148	0.0356994
cg13654848		17	0.72635	0.71384	0.70553	0.72228	0.766429	0.763601	0.786324	0.78726	-0.0589035	0.0419694
cg22831514	HSD17B11	4	0.08063	0.062	0.07759	0.06431	0.11973	0.146675	0.13686	0.116801	-0.0588841	0.0480775
cg26094984	HECW2	2	0.03147	0.03798	0.02162	0.02547	0.0868231	0.0769145	0.0909754	0.0971061	-0.0588198	0.0256126
cg02057783	MSL1	17	0.09562	0.08609	0.08814	0.08513	0.149303	0.14595	0.140339	0.154641	-0.0588133	0.014578
cg00436174	ERCC3	2	0.11857	0.12029	0.13332	0.13574	0.176424	0.186664	0.187827	0.192156	-0.058788	0.025585
cg23344692		14	0.7748	0.77998	0.80011	0.78165	0.851898	0.828884	0.851662	0.839238	-0.0587856	0.041984
cg23243902	SIDT2	11	0.14605	0.16496	0.17489	0.14915	0.221422	0.203283	0.220632	0.22456	-0.0587118	0.0465109
cg24043887	TMEM80	11	0.08242	0.06052	0.0833	0.07428	0.13737	0.115056	0.143864	0.139051	-0.0587051	0.0464255
cg21389924		3	0.65836	0.68442	0.67565	0.67828	0.730928	0.721929	0.727612	0.750917	-0.0586688	0.0477529
cg26688678		11	0.40009	0.39532	0.41741	0.41128	0.458328	0.470268	0.464806	0.465351	-0.0586631	0.0263244
cg19803194	PTPRN2	7	0.84232	0.84859	0.82945	0.84464	0.897663	0.8853	0.915293	0.901327	-0.0586457	0.0387249
cg05800723	FRAS1	4	0.53208	0.55854	0.56201	0.54773	0.613507	0.60249	0.610647	0.608153	-0.0586095	0.0369146
cg04107140	ADRA2C	4	0.08299	0.09604	0.08838	0.07939	0.158272	0.12795	0.158998	0.135836	-0.0585641	0.0498077
cg07258852	ANKRD49	11	0.1145	0.11203	0.10172	0.09471	0.149012	0.182087	0.162383	0.163604	-0.0585316	0.045993
cg05452625	WNT8B	10	0.8162	0.82722	0.84022	0.83282	0.900834	0.872406	0.8847	0.892638	-0.0585298	0.0433753
cg23922560		14	0.18889	0.19118	0.19819	0.21032	0.240377	0.251363	0.257257	0.273456	-0.0584684	0.0479367
cg24871371		6	0.75132	0.78262	0.77432	0.75771	0.824719	0.832102	0.817478	0.825208	-0.0583845	0.0429198
cg07223312	IER3IP1	18	0.04924	0.05187	0.04486	0.03341	0.105165	0.108666	0.114711	0.0840783	-0.05831	0.0427533
cg00529697	C5orf37	5	0.06586	0.07035	0.0787	0.07354	0.133867	0.118024	0.125571	0.144031	-0.0582606	0.0308183
cg26160196	DEK	6	0.0842	0.08809	0.08325	0.08775	0.133934	0.143042	0.131911	0.167264	-0.0582151	0.0463613
cg09934894		14	0.2186	0.22557	0.22164	0.20147	0.267892	0.276156	0.272292	0.282729	-0.0579473	0.0308543
cg24845234	IGF2BP3	7	0.33056	0.33309	0.33302	0.31941	0.384104	0.369384	0.394012	0.400298	-0.0579296	0.0401595
cg27191600	DVWA	3	0.7401	0.74485	0.76184	0.77116	0.817168	0.806268	0.814244	0.811948	-0.0579194	0.041618
cg09130556	CYP1B1	2	0.04674	0.05037	0.05013	0.05021	0.0955398	0.106706	0.115094	0.111575	-0.0578665	0.0176651
cg02804275		12	0.78142	0.80309	0.79084	0.81519	0.859195	0.845119	0.861961	0.855559	-0.0578236	0.0472263
cg20573562	SERGEF	11	0.01954	0.02498	0.01668	0.01953	0.0680465	0.0704275	0.0807274	0.0926298	-0.0577753	0.0293895
cg17958798		17	0.12458	0.11494	0.11717	0.10498	0.172703	0.158853	0.177387	0.183561	-0.0577087	0.0350549
cg03983808	ZNF33B	10	0.50005	0.50454	0.5033	0.49347	0.543326	0.577741	0.564017	0.546891	-0.0576538	0.0488287
cg26468336		3	0.11977	0.11329	0.11143	0.10294	0.169313	0.170648	0.159587	0.178302	-0.0576051	0.0240126
cg04237898	ALDH1L2	12	0.07297	0.0756	0.0636	0.07407	0.134586	0.112137	0.12588	0.143754	-0.0575291	0.0387249
cg19977408	PGRMC2	4	0.1002	0.06833	0.06841	0.07712	0.138745	0.134949	0.139483	0.130891	-0.0575021	0.0436829
cg07599484	SLC12A4	16	0.76607	0.78158	0.76544	0.79147	0.830453	0.83903	0.835605	0.829394	-0.0574806	0.0355925
cg13064658	LPGAT1	1	0.07411	0.07596	0.07772	0.08601	0.127145	0.12964	0.146107	0.140657	-0.0574371	0.0243201
cg27095983		5	0.73382	0.73513	0.7377	0.75691	0.803604	0.7913	0.797947	0.80042	-0.0574277	0.0303215
cg25359924	PCBD2	5	0.03877	0.03952	0.03218	0.03921	0.117424	0.0852017	0.0938608	0.0828885	-0.0574237	0.0464302
cg25596173	SLU7	5	0.07107	0.06354	0.05984	0.06066	0.112956	0.12816	0.128043	0.115532	-0.0573952	0.020542
cg04546917	SAP30BP	17	0.84567	0.84645	0.84889	0.8593	0.90744	0.904352	0.916606	0.901369	-0.0573644	0.0196022
cg07809462	ZCCHC12	X	0.37704	0.36921	0.37218	0.38174	0.418249	0.425114	0.431188	0.454939	-0.0573301	0.0497295
cg24517611	NUP85	17	0.75384	0.75741	0.7559	0.77857	0.801391	0.821601	0.821919	0.829958	-0.057287	0.0494778
cg15583012	CYP20A1	2	0.05851	0.07483	0.07698	0.06784	0.105617	0.129149	0.134914	0.137493	-0.0572532	0.0494789
cg20289913	NPFFR2	4	0.19104	0.1977	0.18969	0.18751	0.24069	0.266655	0.2385	0.248669	-0.0571435	0.0360004
cg22817647	GPRASP2	X	0.45565	0.45443	0.47648	0.4572	0.536192	0.512931	0.509094	0.514039	-0.057124	0.0465969
cg26001590	DHPS	19	0.75828	0.76474	0.77305	0.75097	0.825122	0.823989	0.823235	0.803147	-0.0571133	0.0379693
cg16247733		1	0.7984	0.81953	0.80833	0.80396	0.86156	0.861903	0.876497	0.858623	-0.0570909	0.0308183
cg20952167	MEG3	14	0.45605	0.46645	0.477	0.46717	0.510131	0.514367	0.535325	0.534984	-0.0570344	0.0457825
cg21940830	ING2	4	0.12583	0.14136	0.14229	0.12232	0.181617	0.181685	0.196063	0.200187	-0.056938	0.0381615
cg19602773	ABHD14B	3	0.06032	0.07365	0.06869	0.0638	0.12438	0.115372	0.13086	0.123361	-0.056878	0.0182202
cg23852001	FLNA	X	0.33929	0.34074	0.34836	0.36222	0.410907	0.401295	0.394213	0.411617	-0.0568555	0.0359398
cg25029579	EPB41	1	0.05858	0.06949	0.07951	0.07344	0.140679	0.114511	0.133172	0.120065	-0.0568518	0.0415815
cg18834652	FUT4	11	0.64208	0.62434	0.64726	0.6585	0.697063	0.696896	0.703807	0.701795	-0.0568451	0.0402772
cg11620996	RFC1	4	0.10333	0.12513	0.11694	0.10576	0.161601	0.170479	0.1627	0.183724	-0.0568358	0.0391639
cg26731327	BAI1	8	0.03276	0.03231	0.0309	0.02775	0.0870121	0.0796651	0.0854322	0.0987347	-0.056781	0.0175604
cg23283301		1	0.82297	0.80651	0.81343	0.815	0.875855	0.868753	0.870585	0.869487	-0.0566925	0.0154843
cg22081084	LRRC8B	1	0.07135	0.06477	0.06874	0.07718	0.124847	0.131691	0.11934	0.132878	-0.0566787	0.0173976
cg10590657	C3orf59	3	0.87439	0.85973	0.8898	0.89274	0.940764	0.93536	0.93711	0.930119	-0.0566733	0.0464255
cg07049977	CEBPZ	2	0.07341	0.05069	0.05874	0.07245	0.118851	0.114773	0.131484	0.116807	-0.056656	0.0359902
cg24606768		X	0.57867	0.58943	0.60289	0.58067	0.647193	0.640952	0.639108	0.651025	-0.0566543	0.0322331
cg08052428	RALGDS	9	0.08102	0.08345	0.07629	0.08656	0.130268	0.141566	0.137314	0.144756	-0.0566463	0.0155588
cg26726589	SOX12	20	0.15781	0.18045	0.18166	0.1651	0.235126	0.214525	0.239751	0.222028	-0.0566023	0.0494643
cg11203153	CDC123	10	0.07371	0.07599	0.08612	0.07011	0.128663	0.133223	0.140338	0.12996	-0.0565636	0.0188208
cg16079347	TMOD1	9	0.10119	0.12007	0.09461	0.11563	0.15871	0.164318	0.162884	0.171731	-0.0565357	0.0356521
cg03025760	SLITRK2	X	0.8301	0.83619	0.82384	0.85516	0.903433	0.892509	0.885683	0.889747	-0.0565203	0.0451264
cg16511841	C6orf167	6	0.07559	0.08277	0.06663	0.07141	0.144754	0.116531	0.135113	0.126062	-0.056515	0.0379693
cg19699317		10	0.83635	0.81785	0.83753	0.83248	0.868233	0.892511	0.893229	0.896232	-0.0564986	0.0464262
cg02092906	PGM3	6	0.10172	0.09853	0.11327	0.09239	0.154503	0.158269	0.14772	0.171323	-0.0564761	0.0359284
cg18484267	BTN1A1	6	0.7381	0.71948	0.74028	0.73518	0.782078	0.78998	0.783848	0.802987	-0.0564633	0.0360004
cg18156543	PDK2	17	0.07217	0.05724	0.04852	0.06847	0.104442	0.120583	0.113697	0.133504	-0.0564565	0.0489325
cg12754824	CREM	10	0.08275	0.09209	0.08188	0.08074	0.154346	0.131529	0.13087	0.146245	-0.0563824	0.0343524
cg27557143	GMIP	19	0.03627	0.04609	0.03629	0.04399	0.0910926	0.0985885	0.0878775	0.110556	-0.0563686	0.0293857
cg02376269	UBR1	15	0.02861	0.02213	0.02526	0.03068	0.0724381	0.0738956	0.0929792	0.0927473	-0.056345	0.0314567
cg00533811	CHKB-CPT1B	22	0.03408	0.04682	0.04954	0.03571	0.0939663	0.0879047	0.103014	0.106632	-0.0563419	0.0302872
cg18785742	H6PD	1	0.75245	0.75641	0.76637	0.76357	0.822491	0.800484	0.806997	0.834178	-0.0563375	0.0497295
cg14551251	ANKRD28	3	0.02065	0.03674	0.03131	0.02462	0.0907671	0.0799975	0.0664989	0.101231	-0.0562937	0.0497295
cg24435866	ZBTB7B	1	0.12206	0.13137	0.13485	0.13036	0.169141	0.183865	0.190234	0.200208	-0.0562022	0.0390067
cg01255913	TSPAN17	5	0.09769	0.10389	0.08746	0.0786	0.149738	0.156784	0.13232	0.153382	-0.0561458	0.045993
cg10451772	PODXL2	3	0.18423	0.20838	0.1839	0.20099	0.249884	0.259145	0.240503	0.252441	-0.0561183	0.041035
cg17553592	NHS	X	0.51856	0.52164	0.5095	0.52798	0.566786	0.569069	0.57366	0.592292	-0.0560318	0.0383073
cg16614638	CAPRIN1	11	0.1604	0.16694	0.17871	0.15802	0.217056	0.21226	0.225544	0.233073	-0.0559659	0.0359284
cg06629024	FANK1	10	0.82243	0.8142	0.83367	0.82289	0.888374	0.891676	0.860764	0.876173	-0.055949	0.0489325
cg14295958	THTPA	14	0.05186	0.0545	0.05173	0.05595	0.105524	0.093449	0.111059	0.127537	-0.0558822	0.0402595
cg03437924	LCMT1	16	0.13307	0.15013	0.13291	0.11616	0.180945	0.199648	0.18538	0.189785	-0.0558721	0.0484381
cg02694715	H19	11	0.56236	0.55916	0.58151	0.57374	0.621977	0.614626	0.628854	0.63451	-0.0557994	0.0372236
cg24428042	ECHDC3	10	0.02866	0.03894	0.02767	0.03319	0.078457	0.0738219	0.0913042	0.107692	-0.0557037	0.0489098
cg22708233	ARFGAP2	11	0.2605	0.25542	0.26326	0.26449	0.31602	0.312474	0.322761	0.315077	-0.0556656	0.0123609
cg11442381	WDR82	3	0.06301	0.05387	0.06936	0.071	0.0993116	0.121865	0.126716	0.131802	-0.0556137	0.0498473
cg15652873	GLT1D1	12	0.82066	0.81632	0.81164	0.79692	0.86921	0.865348	0.875319	0.858049	-0.0555964	0.0350549
cg19386303	CALM3	19	0.09581	0.09896	0.09959	0.09032	0.143399	0.151315	0.154266	0.157427	-0.0554318	0.0160614
cg03074872	ELMO2	20	0.04666	0.05271	0.0366	0.03707	0.0938894	0.103988	0.0832251	0.113641	-0.0554258	0.0457557
cg04878851	CYTH1	17	0.15864	0.18713	0.19241	0.18476	0.233278	0.23474	0.23368	0.242647	-0.0553512	0.0479367
cg06745955	PROCA1	17	0.1519	0.16045	0.16335	0.16545	0.230436	0.218889	0.214239	0.198884	-0.0553248	0.0417046
cg23524709		19	0.06345	0.06082	0.08184	0.06082	0.117551	0.1235	0.114157	0.132723	-0.0552503	0.036013
cg17393568	FRG1	4	0.12895	0.14845	0.12875	0.1292	0.182829	0.194726	0.192944	0.185231	-0.055095	0.0304101
cg18152773	NHP2L1	22	0.41693	0.4279	0.40713	0.41189	0.479715	0.458217	0.484595	0.461622	-0.0550747	0.0489325
cg06988368	ACP6	1	0.0803	0.08703	0.07711	0.08461	0.134475	0.127827	0.142361	0.144471	-0.0550209	0.020542
cg19941170	NEURL1B	5	0.22963	0.24065	0.23246	0.22976	0.286596	0.273984	0.291547	0.300242	-0.0549671	0.0341397
cg21144462	PYY	17	0.25727	0.24929	0.24778	0.25994	0.30007	0.312179	0.311204	0.310529	-0.0549256	0.0190199
cg03284310	HMX3	10	0.21826	0.22534	0.22723	0.23431	0.269385	0.295492	0.272892	0.286921	-0.0548875	0.0399457
cg14008834		4	0.06691	0.08148	0.06985	0.07576	0.114559	0.129925	0.139738	0.129106	-0.054832	0.0345468
cg03876174	PHF1	6	0.09414	0.08139	0.07864	0.08278	0.141927	0.135214	0.132973	0.146081	-0.0548114	0.021814
cg26057283	VPS37D	7	0.06977	0.07172	0.06383	0.06052	0.114253	0.108833	0.125042	0.136757	-0.0547614	0.0381486
cg10230004	GPLD1	6	0.59284	0.59691	0.60782	0.60866	0.664664	0.660357	0.645335	0.65477	-0.054724	0.0314567
cg13940160	ADNP	20	0.19794	0.19669	0.20336	0.20328	0.251643	0.260192	0.243393	0.264719	-0.0546694	0.0265146
cg18287962	ENTPD6	20	0.13124	0.15408	0.15861	0.14131	0.196744	0.204069	0.192455	0.210279	-0.0545767	0.0446871
cg00330857	PILRA	7	0.72786	0.71667	0.7315	0.74226	0.792262	0.783159	0.786142	0.774636	-0.0544771	0.0365176
cg22375623	IDH3A	15	0.78255	0.78089	0.80407	0.78014	0.844565	0.851636	0.833657	0.835604	-0.0544531	0.0422278
cg12525736	ARF1	1	0.09314	0.08484	0.08673	0.07531	0.121008	0.136131	0.148189	0.15181	-0.0542797	0.0497295
cg05781820		11	0.6904	0.70983	0.70651	0.70569	0.747336	0.768029	0.769381	0.744614	-0.0542326	0.0498077
cg05680085	RHBDD1	2	0.04926	0.04299	0.04342	0.04324	0.0928319	0.0983189	0.100232	0.10436	-0.0542081	0.0128722
cg01774158	PPP2CA	5	0.06663	0.07043	0.06163	0.0532	0.114299	0.11408	0.114443	0.12588	-0.0542031	0.0243201
cg07930329	SAE1	19	0.54952	0.54551	0.53958	0.5405	0.606468	0.589271	0.592374	0.603798	-0.0542001	0.0254279
cg07307422		7	0.69863	0.70682	0.70628	0.70148	0.738025	0.765782	0.761154	0.76498	-0.0541826	0.0402595
cg17487553	PANX2	22	0.16044	0.15936	0.15331	0.14582	0.202257	0.203	0.207966	0.22234	-0.0541583	0.0320664
cg11497870	GPRIN1	5	0.10737	0.08049	0.09481	0.08034	0.136654	0.144286	0.152873	0.145648	-0.0541129	0.0447322
cg19042883	TGFBR1	9	0.07519	0.06914	0.06406	0.07153	0.130816	0.13319	0.115983	0.116307	-0.054094	0.027646
cg00259882	FADD	11	0.04264	0.04373	0.03522	0.0357	0.0774677	0.0854512	0.100517	0.110224	-0.0540924	0.0486823
cg08483723	TMEM158	3	0.085	0.05795	0.07698	0.06732	0.123821	0.114637	0.135489	0.12924	-0.0539844	0.0453878
cg23954636	NAP1L5	4	0.5135	0.52197	0.5009	0.51646	0.577346	0.554505	0.56804	0.568749	-0.0539524	0.0376966
cg02784301	SCNN1G	16	0.04704	0.05396	0.03348	0.03823	0.0887015	0.0934814	0.109014	0.0971948	-0.0539205	0.036013
cg15094104		5	0.08906	0.08723	0.07881	0.08543	0.12746	0.152879	0.142767	0.133079	-0.0539139	0.0350549
cg24858738	RANBP9	6	0.07573	0.07607	0.06299	0.06941	0.129092	0.118815	0.113315	0.137984	-0.0537517	0.0362126
cg22719782	REXO2	11	0.11055	0.09987	0.10539	0.09084	0.164886	0.143942	0.157762	0.155039	-0.0537448	0.0351696
cg05654049	UBE2E1	3	0.06153	0.04872	0.05417	0.04194	0.101817	0.0976414	0.118757	0.102777	-0.0536581	0.0360004
cg05518842	MRPS34	16	0.07714	0.0778	0.09159	0.09901	0.147429	0.144196	0.135337	0.133082	-0.0536262	0.0372236
cg05022673	DST	6	0.07045	0.0809	0.06868	0.06583	0.121472	0.114867	0.124881	0.138792	-0.0535381	0.0351696
cg16925090	KIAA1377	11	0.08711	0.09012	0.08074	0.08021	0.133339	0.139081	0.138231	0.14158	-0.0535128	0.0145746
cg03476087	GAD2	10	0.07096	0.06298	0.04801	0.05868	0.112915	0.115822	0.107304	0.118523	-0.0534833	0.0302872
cg00817100		1	0.14777	0.16222	0.15951	0.16327	0.208548	0.221551	0.217408	0.198826	-0.0533905	0.0360004
cg08693231	C6orf1	6	0.18981	0.18938	0.20449	0.19769	0.234813	0.262392	0.240498	0.257174	-0.0533769	0.048002
cg20311065		15	0.85243	0.87245	0.86721	0.8767	0.918365	0.907285	0.923728	0.932882	-0.0533675	0.0482586
cg07667813	SNAPC2	19	0.04869	0.05753	0.04986	0.04088	0.0907285	0.10987	0.102381	0.107426	-0.0533615	0.0308543
cg00574213	KIAA1751	1	0.83712	0.83241	0.85069	0.819	0.877171	0.895761	0.889537	0.890046	-0.053324	0.0491623
cg15604682	ALKBH4	7	0.11325	0.11004	0.11741	0.11948	0.158231	0.177634	0.164495	0.173086	-0.0533163	0.0265146
cg14660007	SLAIN1	13	0.0955	0.11163	0.10455	0.09535	0.162935	0.147825	0.153909	0.155459	-0.0532745	0.0275118
cg08467595	IQSEC1	3	0.10022	0.0959	0.10098	0.09459	0.132625	0.162763	0.151473	0.157826	-0.0532493	0.041312
cg23606385	AGFG2	7	0.0866	0.10265	0.10418	0.09622	0.159319	0.140545	0.147063	0.155262	-0.0531347	0.0343524
cg04680743	FAM25A	10	0.62467	0.62428	0.61828	0.624	0.673003	0.66058	0.680983	0.689011	-0.0530867	0.0371224
cg27572068		3	0.42052	0.43057	0.41724	0.44514	0.480901	0.472878	0.489163	0.482798	-0.0530676	0.0447322
cg14185323	SUGT1P1	9	0.7513	0.72451	0.74076	0.72755	0.781577	0.791309	0.789319	0.794176	-0.0530652	0.041312
cg03039387		6	0.12008	0.10892	0.09858	0.1171	0.152462	0.173796	0.162661	0.168018	-0.0530643	0.0399457
cg12504030	DNA2	10	0.56718	0.59455	0.58871	0.57952	0.63801	0.629884	0.644806	0.629458	-0.0530493	0.0436851
cg02277868	MYOT	5	0.80699	0.82062	0.81619	0.82554	0.875863	0.862795	0.865331	0.877421	-0.0530174	0.0308543
cg06493080	HOXB7	17	0.06404	0.07385	0.06211	0.05326	0.11465	0.10717	0.109339	0.134023	-0.0529804	0.0480775
cg14191279	PRAM1	19	0.11301	0.09743	0.09426	0.08869	0.147894	0.146085	0.144273	0.166584	-0.0528616	0.0474881
cg02287918	USP16	21	0.02467	0.02741	0.02739	0.02738	0.0754025	0.0621635	0.0861068	0.094237	-0.052765	0.0436871
cg15291740		17	0.85789	0.85154	0.86591	0.87639	0.927562	0.912056	0.903245	0.919633	-0.0526914	0.0489325
cg26540054	FAM8A1	6	0.09963	0.10069	0.11518	0.10239	0.142892	0.150375	0.169468	0.16587	-0.0526787	0.046861
cg11812143	CEP350	1	0.5793	0.58793	0.58615	0.5837	0.632419	0.63496	0.641647	0.638594	-0.0526349	0.0139201
cg18962747	MRPS17	7	0.07466	0.06139	0.07156	0.07225	0.110785	0.124557	0.119252	0.13566	-0.0525985	0.0359284
cg18148997	C5orf39	5	0.09138	0.09614	0.09619	0.07244	0.142487	0.143221	0.136966	0.143776	-0.0525748	0.0351696
cg16558908		1	0.04767	0.06072	0.06392	0.0572	0.117726	0.098008	0.108209	0.11586	-0.052573	0.0343165
cg14618923	FOXO3	6	0.84114	0.83091	0.84055	0.83409	0.908226	0.879372	0.880225	0.889026	-0.0525396	0.0460956
cg21144650	HFM1	1	0.45657	0.46961	0.47701	0.48504	0.525547	0.525024	0.521789	0.52569	-0.0524552	0.0370225
cg06635871	DPPA3	12	0.84125	0.85045	0.85108	0.83389	0.908865	0.88497	0.904734	0.88749	-0.0523472	0.0477652
cg19716125		14	0.79903	0.82895	0.80657	0.82234	0.862193	0.873196	0.862454	0.86838	-0.0523332	0.0488976
cg23008352	COL4A1	13	0.09662	0.09171	0.09265	0.09502	0.134126	0.140118	0.146045	0.164838	-0.0522817	0.0425424
cg21388877	MTG1	10	0.91319	0.9011	0.89969	0.90835	0.958354	0.951205	0.966662	0.955222	-0.0522784	0.0256126
cg06785746	WNT3	17	0.02797	0.03399	0.02747	0.03026	0.0764568	0.0847733	0.0765097	0.0908034	-0.0522133	0.0196022
cg05774229		11	0.18041	0.19076	0.1811	0.18311	0.227755	0.23903	0.229867	0.247201	-0.052118	0.0301115
cg00898159		X	0.82243	0.8041	0.80647	0.82248	0.861379	0.873524	0.862739	0.865977	-0.0520348	0.0347544
cg14720138	DDX42	17	0.06086	0.04858	0.05919	0.05264	0.0907741	0.108069	0.119525	0.110395	-0.0518735	0.0423599
cg15985338	PMS2	7	0.12982	0.13741	0.13822	0.11054	0.172252	0.180614	0.187941	0.182465	-0.0518204	0.048002
cg09612912	RICS	11	0.7426	0.75545	0.75802	0.76117	0.806905	0.808392	0.798829	0.810361	-0.0518117	0.027646
cg18574403	ENGASE	17	0.13539	0.12925	0.12378	0.13709	0.173403	0.199747	0.187369	0.171854	-0.051716	0.0483463
cg10485192		16	0.85906	0.85542	0.86081	0.86242	0.921064	0.919822	0.895114	0.908481	-0.0516927	0.0384416
cg20529070	L3MBTL	20	0.51705	0.49938	0.52279	0.50262	0.557482	0.556836	0.571203	0.563055	-0.051684	0.041618
cg19482537	CYFIP2	5	0.04419	0.0424	0.04196	0.04381	0.0833491	0.0974108	0.108923	0.0889794	-0.0515755	0.0347163
cg08739115	PRDM16	1	0.80174	0.79884	0.78172	0.78696	0.854856	0.843704	0.842325	0.834502	-0.0515318	0.0399457
cg24802351	APBB3	5	0.03096	0.03224	0.0361	0.02255	0.0797251	0.0682141	0.0890525	0.0909132	-0.0515137	0.036674
cg22518696	LPHN2	1	0.06781	0.08505	0.06644	0.05927	0.134694	0.115582	0.112432	0.121803	-0.0514853	0.0497367
cg23802518	ZMIZ1	10	0.12158	0.12683	0.10464	0.12615	0.159975	0.165918	0.178693	0.180389	-0.0514437	0.0482999
cg02911387	CUX1	7	0.81438	0.79609	0.78903	0.78593	0.845172	0.842285	0.851982	0.851597	-0.0514016	0.0447322
cg12100376	MTOR	1	0.82513	0.81778	0.82705	0.82222	0.867515	0.873512	0.866174	0.89057	-0.0513979	0.0371224
cg12351856	SNRPD1	18	0.09138	0.10245	0.09937	0.09108	0.143108	0.148968	0.150627	0.146175	-0.0511496	0.0176556
cg25979624		1	0.13203	0.14043	0.12855	0.14245	0.184946	0.179288	0.191134	0.19243	-0.0510846	0.0267526
cg08772111	HDAC4	2	0.81916	0.82118	0.83279	0.83263	0.888511	0.881219	0.861862	0.877743	-0.0508939	0.0446871
cg01879488	CD44	11	0.05041	0.04688	0.06029	0.04508	0.0934082	0.106147	0.108864	0.0976415	-0.05085	0.0303215
cg02572374	LRRFIP1	2	0.03794	0.05342	0.0324	0.05011	0.0814888	0.0950668	0.0984041	0.101872	-0.0507405	0.0446871
cg05573182	MAFB	20	0.0587	0.07486	0.07521	0.05966	0.115844	0.120914	0.114194	0.120425	-0.0507367	0.0302872
cg03460049	DENND3	8	0.08434	0.09015	0.09139	0.10034	0.152452	0.129203	0.144734	0.142671	-0.05071	0.0372236
cg12950624	RTN2	19	0.04341	0.04646	0.04407	0.04272	0.0894496	0.091195	0.103621	0.0946834	-0.0505722	0.0177676
cg00937271		4	0.08696	0.093	0.10302	0.09172	0.132758	0.144964	0.150808	0.147783	-0.0504034	0.0326547
cg07754999	PITX3	10	0.08366	0.09109	0.09044	0.09341	0.128053	0.132968	0.146044	0.152967	-0.050358	0.039784
cg08428129	TBX1	22	0.02101	0.03502	0.03557	0.02037	0.0760537	0.0664205	0.0815372	0.089314	-0.0503389	0.0426597
cg05977259	FBXO11	2	0.07931	0.08733	0.07446	0.09106	0.127639	0.148831	0.12331	0.133659	-0.0503198	0.0459565
cg14203426	CUX1	7	0.91727	0.9048	0.89655	0.89213	0.951263	0.953595	0.950619	0.956513	-0.05031	0.036013
cg13617248	DSCR3	21	0.19789	0.1818	0.18068	0.18419	0.235951	0.239712	0.238261	0.231731	-0.050274	0.0266084
cg02359511	UFSP2	4	0.80413	0.79495	0.80803	0.82344	0.857626	0.857119	0.867607	0.848988	-0.0501976	0.0492474
cg05153416		1	0.81641	0.81844	0.83193	0.82278	0.872848	0.860352	0.883939	0.873149	-0.0501821	0.0381615
cg05778154	TLR9	3	0.78444	0.8028	0.78958	0.7955	0.831564	0.840027	0.854766	0.846629	-0.0501666	0.041984
cg19613905	MNS1	15	0.074	0.08834	0.07637	0.08194	0.126964	0.126151	0.137333	0.130837	-0.0501587	0.0243201
cg23704874		12	0.76046	0.74666	0.77651	0.75449	0.810203	0.805526	0.811249	0.81162	-0.0501192	0.0436851
cg16394260	DR1	1	0.0723	0.08184	0.0783	0.06899	0.121282	0.12842	0.130318	0.121651	-0.05006	0.0209041
cg12753606	MYB	6	0.07966	0.0834	0.07216	0.0764	0.120545	0.120471	0.138496	0.131926	-0.0499546	0.0320664
cg15574895	FAF1	1	0.79066	0.78327	0.78677	0.77765	0.835937	0.830009	0.824153	0.84774	-0.0498723	0.0372737
cg03081134	RECK	9	0.08555	0.08582	0.08917	0.07613	0.137307	0.130258	0.134172	0.134178	-0.0498115	0.0179895
cg10477989	C11orf24	11	0.13454	0.13813	0.14224	0.13809	0.175202	0.189236	0.183217	0.204437	-0.0497728	0.0433786
cg27610921	WSCD1	17	0.8244	0.81217	0.80819	0.80345	0.849274	0.872318	0.863871	0.861743	-0.049749	0.0451264
cg09168272		7	0.80978	0.8181	0.8158	0.82453	0.869219	0.867638	0.87673	0.853442	-0.0497049	0.0373613
cg08240832	OPN3	1	0.85181	0.82956	0.84024	0.83599	0.893541	0.891209	0.875227	0.896353	-0.0496825	0.0463613
cg02818728		4	0.81646	0.8258	0.82267	0.81374	0.8651	0.881253	0.877458	0.853071	-0.0495529	0.0496711
cg21558409	WNK4	17	0.07463	0.07715	0.08362	0.08514	0.137882	0.115891	0.125268	0.139675	-0.049544	0.0415697
cg08935299	KNTC1	12	0.09022	0.09983	0.10098	0.101	0.136491	0.150975	0.147738	0.154886	-0.0495148	0.0303215
cg13501090	DENND2C	1	0.18531	0.1892	0.20767	0.18853	0.242369	0.240217	0.237946	0.248104	-0.0494814	0.0360004
cg23638624	CCDC30	1	0.85635	0.87901	0.88108	0.86721	0.916617	0.919494	0.920064	0.925367	-0.0494731	0.0401595
cg15184796	SLC29A1	6	0.06396	0.05627	0.06143	0.04688	0.100968	0.109339	0.117468	0.0986273	-0.0494655	0.0376086
cg16445399	LOC100128292	10	0.06322	0.06768	0.05969	0.05549	0.113392	0.104982	0.10332	0.122067	-0.0494204	0.0326434
cg13771797	INCA1	17	0.03902	0.03813	0.04643	0.04088	0.0813883	0.0915801	0.108568	0.0804674	-0.0493861	0.0482999
cg04879506	BRPF1	3	0.04455	0.04948	0.03899	0.05324	0.0901688	0.0858355	0.107854	0.0999269	-0.0493814	0.0385184
cg19525602	CRLF1	19	0.10559	0.11573	0.12067	0.10322	0.161964	0.153443	0.157551	0.169684	-0.0493581	0.0358658
cg27346037		6	0.12351	0.11384	0.11472	0.10541	0.157431	0.170855	0.15946	0.166711	-0.0492438	0.0314567
cg24509300	PPT2	6	0.19092	0.18455	0.18212	0.17413	0.242681	0.222173	0.232635	0.23106	-0.0492071	0.0360004
cg17497049	FIZ1	19	0.16406	0.16533	0.16484	0.15993	0.203297	0.208698	0.219171	0.21982	-0.0492066	0.0269851
cg09996344	KCTD7	7	0.03161	0.02455	0.03505	0.02696	0.064914	0.0768155	0.0875115	0.0855905	-0.0491654	0.0376352
cg26882487	HRNBP3	17	0.89555	0.87534	0.90228	0.89443	0.942736	0.932693	0.94582	0.942326	-0.048994	0.045586
cg25550677	KLC4	6	0.04908	0.03733	0.05318	0.03279	0.0981733	0.0885561	0.0901107	0.0913788	-0.0489597	0.0351696
cg01831166	MARS2	2	0.14273	0.13018	0.12742	0.1245	0.168927	0.173416	0.192733	0.185475	-0.0489305	0.0490201
cg22817042	IL13RA1	X	0.48101	0.47241	0.47143	0.48222	0.526201	0.511104	0.524066	0.541013	-0.0488286	0.0489325
cg09652807	MIR1253	17	0.04228	0.0501	0.04459	0.04975	0.0815015	0.0934766	0.107873	0.0991366	-0.0488169	0.0398275
cg20228115	GOLIM4	3	0.10182	0.11696	0.1204	0.11302	0.149434	0.164093	0.164412	0.169527	-0.0488168	0.0402595
cg07314096		2	0.71592	0.7101	0.69327	0.71499	0.753205	0.765474	0.758347	0.752493	-0.0488096	0.0418433
cg25979157	ZNF765	19	0.86712	0.86215	0.85245	0.87086	0.919145	0.910955	0.89938	0.918246	-0.0487867	0.041984
cg09847284	MAPK8IP1	11	0.09319	0.09233	0.09739	0.09346	0.139561	0.130619	0.141264	0.159519	-0.0486482	0.0433786
cg23347987	BCL11B	14	0.07936	0.07753	0.09418	0.09123	0.128586	0.136393	0.126044	0.14575	-0.0486184	0.0427418
cg13099106	CCDC64	12	0.10027	0.09845	0.08753	0.099	0.132289	0.145931	0.152108	0.149144	-0.0485558	0.0359284
cg27650678	PC	11	0.14726	0.15919	0.14151	0.14783	0.189893	0.191095	0.199469	0.209214	-0.0484704	0.0399457
cg01519350	ARMC8	3	0.06174	0.06701	0.05409	0.06203	0.105667	0.107593	0.11085	0.114497	-0.0484343	0.0204316
cg23186104	PDE2A	11	0.07287	0.07961	0.07307	0.06782	0.107371	0.129456	0.127673	0.12227	-0.0483499	0.0381486
cg27583690	NKX6-2	10	0.03958	0.038	0.0327	0.04805	0.0927875	0.072235	0.0887238	0.0974761	-0.0482231	0.045993
cg17456994	RBM17	10	0.04794	0.04952	0.05553	0.0322	0.0945301	0.093934	0.0907227	0.0984496	-0.0481116	0.0359398
cg02895995	PEX11G	19	0.07787	0.08693	0.07417	0.07077	0.117086	0.133863	0.1317	0.119446	-0.0480887	0.0378304
cg00451058	ZNF397	18	0.06457	0.08828	0.08166	0.06738	0.11698	0.123499	0.120373	0.133314	-0.0480691	0.0496446
cg03988675	PRDM2	1	0.07391	0.06334	0.07083	0.06749	0.100727	0.11702	0.120134	0.129876	-0.0480467	0.0476314
cg12846190	C10orf26	10	0.04632	0.05594	0.05911	0.05318	0.103134	0.112652	0.0877379	0.103212	-0.0480463	0.041035
cg08808148		17	0.84715	0.83177	0.84166	0.8423	0.881906	0.904907	0.878855	0.888843	-0.0479075	0.0496446
cg16277306		12	0.09848	0.09969	0.09103	0.09394	0.147077	0.137244	0.148605	0.141606	-0.0478478	0.020734
cg22986084	FBXO33	14	0.10686	0.11591	0.10781	0.09923	0.164953	0.159051	0.141251	0.155903	-0.047837	0.0437712
cg02698806	HPCAL1	2	0.07706	0.08914	0.08714	0.09352	0.121406	0.141154	0.137926	0.137407	-0.0477581	0.0395473
cg22619719	KIAA1751	1	0.11372	0.12735	0.11779	0.13179	0.157244	0.168457	0.175632	0.180267	-0.0477375	0.0488665
cg14687118	LHPP	10	0.89618	0.90016	0.90045	0.89761	0.935025	0.941854	0.957682	0.950669	-0.0477076	0.0355858
cg11372934	LOC100130872	4	0.08247	0.08214	0.09113	0.08973	0.1259	0.121985	0.143614	0.144723	-0.047688	0.0471851
cg18791136	SPATS2L	2	0.84849	0.85436	0.85924	0.85646	0.897192	0.888702	0.910724	0.912651	-0.0476799	0.0448931
cg16626884	DYSF	2	0.05514	0.05495	0.04498	0.04408	0.0961965	0.105629	0.0840237	0.103875	-0.0476435	0.041307
cg21619881	C19orf69	19	0.83236	0.85446	0.8497	0.84301	0.891185	0.89052	0.883771	0.904552	-0.0476243	0.0484381
cg19113530	LOC100130691	2	0.09554	0.08831	0.09514	0.10576	0.142616	0.132299	0.151442	0.148854	-0.0476155	0.0390607
cg11464885		15	0.78035	0.77333	0.78083	0.79418	0.820872	0.835266	0.836943	0.825911	-0.0475756	0.041618
cg16456371	USP49	6	0.84536	0.83049	0.84972	0.84765	0.900036	0.885683	0.891155	0.886352	-0.0475013	0.0383919
cg26393294	NPAS3	14	0.03924	0.03324	0.03428	0.03318	0.0808098	0.0726415	0.0832514	0.0926931	-0.0473639	0.0303215
cg18886719	C19orf53	19	0.07084	0.0669	0.0633	0.05728	0.101461	0.104876	0.118355	0.122935	-0.0473268	0.0433786
cg16261398	BRSK2	11	0.08392	0.07369	0.07186	0.08158	0.127745	0.124174	0.118271	0.130041	-0.0472952	0.0269777
cg05357660	PREP	6	0.85461	0.85015	0.85003	0.85824	0.892557	0.896846	0.8996	0.913017	-0.0472477	0.0345731
cg01462545	SHISA3	4	0.11503	0.11026	0.09959	0.10518	0.145433	0.16144	0.161921	0.150177	-0.0472278	0.0373613
cg11932961	PHF17	4	0.04805	0.05525	0.06105	0.04913	0.100188	0.0972771	0.0998326	0.105008	-0.0472063	0.0230033
cg23239484	GPR1	2	0.8741	0.86791	0.88176	0.87572	0.927498	0.914462	0.928635	0.917401	-0.0471264	0.0320129
cg00065569	LRIG2	1	0.84174	0.85518	0.8539	0.8637	0.909254	0.896593	0.899873	0.897248	-0.047112	0.0381973
cg27397625	PPP2R5D	6	0.12285	0.12298	0.10652	0.10521	0.152861	0.159127	0.169732	0.164138	-0.0470747	0.0457557
cg09192333	TRIOBP	22	0.09141	0.07865	0.08608	0.09835	0.139814	0.139888	0.138032	0.12487	-0.0470288	0.0397402
cg22807192	RBL1	20	0.10353	0.1042	0.11419	0.10526	0.141765	0.147366	0.161201	0.164918	-0.0470176	0.0452481
cg11682071	STK32B	4	0.1142	0.12425	0.12538	0.12404	0.152597	0.173566	0.169081	0.180608	-0.0469954	0.0497295
cg12703371	SLC39A8	4	0.07608	0.08537	0.08195	0.08006	0.129527	0.119532	0.119546	0.142815	-0.0469902	0.0433786
cg03646922	ANKFY1	17	0.04057	0.04271	0.04633	0.03699	0.0800771	0.0854493	0.0910994	0.0979299	-0.0469889	0.0303215
cg04633600	SLCO4C1	5	0.04437	0.06032	0.05609	0.03679	0.0928763	0.0987508	0.0920527	0.101565	-0.0469186	0.0434582
cg19926395	GBX1	7	0.0669	0.05887	0.04583	0.05708	0.0981149	0.109831	0.102925	0.104728	-0.0467294	0.0359398
cg20385686	ARID1A	1	0.18061	0.19251	0.17853	0.17215	0.219641	0.22688	0.228899	0.235168	-0.0466969	0.0382875
cg13724827	STRBP	9	0.08116	0.07426	0.08306	0.08898	0.125492	0.121875	0.127286	0.139232	-0.0466064	0.0351696
cg10146326		1	0.81603	0.83199	0.83425	0.83473	0.88168	0.869062	0.878476	0.873736	-0.0464886	0.0381486
cg17174189	GRIP2	3	0.75622	0.75588	0.76175	0.7564	0.800518	0.798334	0.804649	0.81266	-0.0464779	0.0243201
cg25188239	SPATA2	20	0.06898	0.07156	0.06222	0.06278	0.115324	0.117787	0.10634	0.11191	-0.0464553	0.0240126
cg15633375	CDC34	19	0.04706	0.04815	0.03793	0.03743	0.103503	0.0796646	0.0928559	0.080073	-0.0463817	0.0498193
cg17273045	ZDHHC8P	22	0.06	0.0757	0.07674	0.0589	0.111812	0.117887	0.111384	0.115742	-0.0463713	0.0372236
cg11412876	FYN	6	0.11374	0.13397	0.12347	0.12946	0.161735	0.171773	0.170122	0.182084	-0.0462685	0.0465896
cg07971636	STK32C	10	0.0757	0.07216	0.0653	0.06865	0.117709	0.119575	0.111115	0.118427	-0.0462539	0.0205249
cg13453520	SLC10A4	4	0.11069	0.11291	0.10662	0.10229	0.153341	0.158258	0.152343	0.153567	-0.0462496	0.0191374
cg25026767	DLG2	11	0.2403	0.24516	0.23787	0.26172	0.300362	0.289722	0.294451	0.285451	-0.0462343	0.0489983
cg10500218	IER5	1	0.03457	0.03533	0.02516	0.02229	0.0628412	0.0752594	0.0757248	0.0884279	-0.0462258	0.0482416
cg07799106	SUMO1P1	20	0.78444	0.7952	0.78919	0.79722	0.83918	0.832432	0.846421	0.832873	-0.0462141	0.0319583
cg05064665	PNMT	17	0.08387	0.09117	0.09861	0.08069	0.127513	0.125991	0.140674	0.144981	-0.0462049	0.0484381
cg00013441	CCDC62	12	0.15878	0.17263	0.17827	0.16045	0.207954	0.207189	0.222885	0.216811	-0.0461774	0.046613
cg11838876	SLC44A5	1	0.8517	0.8469	0.86187	0.84317	0.891345	0.897147	0.889532	0.910162	-0.0461365	0.0484344
cg18247339	CFL2	14	0.08359	0.09144	0.09701	0.09776	0.139386	0.12973	0.148439	0.136606	-0.0460901	0.0372838
cg11072045	PHACTR4	1	0.80964	0.83156	0.82074	0.82241	0.86742	0.874708	0.86802	0.858216	-0.0460032	0.0430766
cg25995133	SIGIRR	11	0.02606	0.0275	0.02322	0.02703	0.0603336	0.0711474	0.0853354	0.0709091	-0.0459789	0.0386096
cg10669285	LZTS2	10	0.06779	0.07429	0.06777	0.07586	0.115753	0.111905	0.116898	0.125046	-0.0459728	0.0256126
cg04621676	SLC25A33	1	0.05737	0.05558	0.07006	0.05533	0.103095	0.0966723	0.109423	0.112875	-0.0459312	0.0372236
cg14077301	ARID4A	14	0.07362	0.06981	0.06806	0.07059	0.114835	0.118716	0.114079	0.118124	-0.0459184	0.0149165
cg14048686		9	0.04156	0.05203	0.04928	0.04314	0.0870007	0.0974958	0.0873924	0.0976322	-0.0458778	0.0289328
cg06717492	GUSB	7	0.08403	0.09532	0.09808	0.08622	0.142812	0.14276	0.127789	0.133799	-0.0458773	0.0372236
cg11921473	POLR2D	2	0.09428	0.09516	0.07969	0.08001	0.131323	0.134317	0.129278	0.137585	-0.0458409	0.0350549
cg07128111	GDNF	5	0.1087	0.12129	0.11917	0.11622	0.15496	0.167111	0.17055	0.156058	-0.0458245	0.0359284
cg22868034	SULT2B1	19	0.1082	0.10241	0.12109	0.10093	0.145274	0.157455	0.151812	0.16138	-0.0458229	0.0447322
cg20840825	CYTSB	17	0.07923	0.07079	0.07859	0.0886	0.136772	0.116346	0.121085	0.126017	-0.0457526	0.0437712
cg02048674	RPL13AP5	19	0.06699	0.05968	0.06019	0.0674	0.107057	0.109982	0.107642	0.112321	-0.0456855	0.0181791
cg19081470		1	0.84339	0.83488	0.8239	0.82678	0.869387	0.8816	0.88033	0.880279	-0.0456614	0.0391983
cg13051728	ARG2	14	0.03263	0.03435	0.02524	0.04016	0.0732307	0.0744276	0.0774834	0.0896002	-0.0455905	0.036013
cg02929209		4	0.17891	0.16403	0.18134	0.16231	0.213394	0.209287	0.225032	0.221064	-0.0455469	0.0487652
cg16551732	PALLD	4	0.04542	0.02588	0.03834	0.02774	0.0757724	0.0748621	0.0766457	0.0919343	-0.0454586	0.0491745
cg04595653	LONP2	16	0.03565	0.02757	0.0373	0.0344	0.0779042	0.077043	0.0806935	0.0809586	-0.0454198	0.0181691
cg16595246	MSH6	2	0.06628	0.06902	0.05518	0.05603	0.100462	0.102281	0.108639	0.116684	-0.0453889	0.0383919
cg05063597		12	0.91032	0.90507	0.89201	0.91512	0.948327	0.953723	0.950924	0.951078	-0.045383	0.0385184
cg27132391	PRKCDBP	11	0.08372	0.09323	0.08328	0.07453	0.126674	0.133772	0.116388	0.138844	-0.0452294	0.0499317
cg14948108	MMP12	11	0.84801	0.83732	0.82748	0.83524	0.886513	0.879176	0.889418	0.873575	-0.0451582	0.0436851
cg18384926	C15orf48	15	0.05508	0.05658	0.05765	0.05719	0.0852766	0.100115	0.110711	0.110947	-0.0451374	0.0491841
cg26083396	IMPDH1	7	0.02088	0.02095	0.01848	0.01513	0.0509066	0.0731118	0.0694416	0.0624013	-0.0451053	0.0387603
cg22322834	TMBIM6	12	0.04526	0.06132	0.05739	0.05656	0.102539	0.0954366	0.0987032	0.104049	-0.0450494	0.0303215
cg25963309	ADARB2	10	0.89505	0.9035	0.90394	0.90849	0.944956	0.953677	0.953224	0.939168	-0.0450114	0.0350549
cg11628021		19	0.76487	0.77353	0.76624	0.7718	0.812294	0.802172	0.822692	0.818669	-0.0448465	0.0381486
cg05817774	PFKP	10	0.82057	0.81788	0.82728	0.83282	0.87463	0.864443	0.863706	0.874949	-0.0447944	0.0358529
cg15732502		10	0.08252	0.08224	0.09511	0.07612	0.128919	0.12908	0.124145	0.132916	-0.0447674	0.0344879
cg24360998		1	0.24883	0.24863	0.25293	0.24711	0.278304	0.298119	0.305858	0.294271	-0.0447634	0.0486823
cg25139619	MIR17HG	13	0.06101	0.07156	0.05582	0.06086	0.0998924	0.109828	0.115156	0.103322	-0.0447371	0.0369738
cg09149896	SPATA20	17	0.1545	0.14488	0.16689	0.15181	0.196463	0.193028	0.210353	0.197175	-0.0447348	0.0490201
cg24155739	PRDM16	1	0.83393	0.83219	0.83114	0.83737	0.879358	0.879689	0.890661	0.863638	-0.0446791	0.0464262
cg19556438	CEBPA	19	0.01612	0.02029	0.01674	0.01891	0.0456872	0.0674252	0.0669952	0.0706637	-0.0446778	0.0475785
cg14498592	KCNQ2	20	0.88508	0.88391	0.87961	0.88317	0.928001	0.931611	0.918107	0.932562	-0.0446279	0.0274002
cg25937148	C3orf39	3	0.04889	0.05245	0.05587	0.04374	0.0986835	0.0912538	0.0896924	0.0996856	-0.0445913	0.0284777
cg17178646	WFDC3	20	0.11091	0.11172	0.10989	0.10043	0.150244	0.142604	0.160294	0.15796	-0.0445381	0.0373613
cg12908802	NACAD	7	0.10795	0.10473	0.09492	0.11254	0.148455	0.142156	0.149231	0.158394	-0.044524	0.0391639
cg02656873		4	0.73926	0.76305	0.74596	0.74266	0.799278	0.791386	0.79084	0.787303	-0.0444693	0.0484381
cg13208159	DIRAS3	1	0.43299	0.45147	0.45532	0.44488	0.487722	0.487896	0.499975	0.486893	-0.0444563	0.0479367
cg03147324		15	0.87998	0.88614	0.86815	0.87469	0.910316	0.926135	0.928286	0.922003	-0.0444452	0.0451264
cg15652212	TMEM139	7	0.78509	0.78961	0.79458	0.80155	0.848278	0.835484	0.828585	0.836194	-0.0444277	0.0436829
cg11734845	DLGAP2	8	0.89372	0.8835	0.90086	0.88232	0.93329	0.94132	0.931892	0.931607	-0.0444274	0.0390067
cg13665263	MTPN	7	0.05924	0.06214	0.07528	0.06802	0.0997325	0.120744	0.111276	0.110579	-0.0444128	0.0453878
cg05716166	RALYL	8	0.04394	0.03846	0.03047	0.03474	0.0738091	0.0753131	0.0877291	0.0880749	-0.0443291	0.0379693
cg08204369	HN1	17	0.08799	0.08529	0.0742	0.08151	0.115345	0.125876	0.132054	0.13301	-0.0443238	0.0400025
cg26918105	FBXO4	5	0.83775	0.83205	0.84494	0.83829	0.896279	0.875606	0.883809	0.874603	-0.0443168	0.0465408
cg00281153	TERF2IP	16	0.10167	0.11299	0.10679	0.10505	0.141231	0.154999	0.148902	0.158629	-0.0443152	0.0358529
cg22207900	ESRRA	11	0.13248	0.1168	0.12866	0.12153	0.15749	0.173241	0.167036	0.178877	-0.0442933	0.0479367
cg21039874	CYYR1	21	0.08088	0.08035	0.0747	0.08333	0.114162	0.127053	0.126985	0.128089	-0.0442571	0.0303215
cg24750627	PLAGL1	6	0.77804	0.78532	0.76872	0.78558	0.822626	0.822452	0.818987	0.830503	-0.044227	0.0370225
cg26304147	ANO1	11	0.17459	0.1911	0.17919	0.18513	0.231527	0.218184	0.219968	0.237182	-0.0442128	0.0484953
cg19961228		10	0.89698	0.88208	0.89307	0.89586	0.947014	0.92607	0.938091	0.933436	-0.0441551	0.0457873
cg17538768	OR6X1	11	0.84506	0.86158	0.84353	0.85446	0.887239	0.897907	0.897776	0.898245	-0.0441341	0.0400025
cg16564534	MRPL11	11	0.87533	0.84824	0.85671	0.86587	0.902331	0.906074	0.906741	0.907535	-0.0441328	0.0498077
cg10062141		1	0.0511	0.04685	0.05818	0.05125	0.0972366	0.104412	0.091076	0.0910915	-0.0441091	0.0315432
cg11562309	SGCE	7	0.47083	0.47615	0.47227	0.49134	0.514016	0.527837	0.525873	0.519157	-0.044073	0.047273
cg14473050	ITM2C	2	0.02924	0.03474	0.03794	0.03674	0.0855669	0.0699292	0.0739814	0.0854336	-0.0440628	0.0358529
cg05786840	WNT3A	1	0.1941	0.2045	0.20697	0.19962	0.233852	0.250713	0.243373	0.253454	-0.0440504	0.0425424
cg05203659	GSPT1	16	0.05555	0.07078	0.07172	0.07337	0.112176	0.110509	0.117456	0.107051	-0.0439433	0.0372737
cg19878987	LDHB	12	0.10288	0.11067	0.1197	0.11322	0.145128	0.151943	0.164916	0.159848	-0.0438413	0.0465896
cg11688874	WAC	10	0.05562	0.06133	0.06108	0.06346	0.0950288	0.102377	0.112196	0.106817	-0.0437322	0.0323757
cg14291009	PEX26	22	0.07634	0.0757	0.08357	0.07892	0.122107	0.117269	0.115281	0.134615	-0.0436857	0.0380081
cg21899596	HOPX	4	0.10343	0.0938	0.09981	0.09898	0.135544	0.13322	0.152221	0.149775	-0.0436849	0.0433786
cg03797768		13	0.07883	0.08452	0.07321	0.0808	0.120253	0.125746	0.116682	0.129345	-0.0436662	0.0303215
cg11672225	RNF185	22	0.02379	0.02157	0.01873	0.02026	0.0657867	0.067578	0.0705827	0.0550661	-0.0436659	0.0294839
cg20382932	MCEE	2	0.0172	0.02305	0.02292	0.02376	0.0614191	0.0667599	0.0752508	0.0580274	-0.0436318	0.0334268
cg18029761	GPR123	10	0.04989	0.05961	0.04845	0.05291	0.10556	0.087449	0.0885265	0.10376	-0.0436089	0.0457557
cg03421743	LIN54	4	0.05443	0.05451	0.04905	0.0506	0.0930962	0.0829947	0.0987069	0.107906	-0.0435284	0.0453878
cg04748357	NCAPH2	22	0.1137	0.10901	0.10685	0.11158	0.166351	0.148799	0.151985	0.147865	-0.0434648	0.0372236
cg01250699	SLC39A14	8	0.07008	0.05991	0.06747	0.07147	0.116245	0.112174	0.103854	0.1104	-0.0434355	0.0303215
cg08453926	WASF3	13	0.06526	0.06948	0.05804	0.07563	0.108062	0.121417	0.10479	0.107803	-0.0434155	0.0436871
cg18715385	C18orf21	18	0.03549	0.04409	0.03225	0.03297	0.0830406	0.0728324	0.0773583	0.0850494	-0.0433702	0.0321854
cg26195366	WNT8B	10	0.04369	0.02888	0.04017	0.03615	0.0737079	0.089314	0.0746963	0.0845664	-0.0433487	0.0411021
cg00628130	CCNE2	8	0.08637	0.08485	0.08772	0.0891	0.128151	0.117095	0.135131	0.14102	-0.0433392	0.0436871
cg13504976	PPP2R5C	14	0.84164	0.84194	0.85072	0.83447	0.888931	0.875771	0.890581	0.88683	-0.0433357	0.0385184
cg17080335		12	0.85472	0.86398	0.86384	0.86144	0.910655	0.913327	0.900139	0.892468	-0.0431523	0.0451264
cg04442328	SENP2	3	0.0711	0.07187	0.07112	0.06222	0.109839	0.0996335	0.11813	0.121211	-0.0431258	0.0457825
cg25442022	C5orf41	5	0.03532	0.03536	0.02266	0.03686	0.0764039	0.0673542	0.0756921	0.083005	-0.0430638	0.0381486
cg02585790	NCL	2	0.03841	0.03936	0.03	0.03001	0.0673704	0.0792691	0.0748346	0.0885199	-0.0430535	0.0433786
cg00521934	BRE	2	0.06856	0.07471	0.06409	0.06038	0.0979216	0.107625	0.119427	0.1148	-0.0430084	0.0489325
cg12449510	BRI3	7	0.10524	0.103	0.09113	0.08921	0.140077	0.134885	0.151123	0.13431	-0.0429536	0.0491745
cg23172579	TBC1D9	4	0.04167	0.04179	0.04565	0.04037	0.0960428	0.0751334	0.0926137	0.0771467	-0.0428642	0.0473966
cg13973727	SNTG2	2	0.87716	0.89847	0.88694	0.89416	0.93066	0.931486	0.936141	0.929898	-0.0428636	0.0411021
cg19653425	TSPYL5	8	0.71297	0.71149	0.71319	0.72571	0.75278	0.759356	0.760166	0.762199	-0.0427851	0.0334268
cg16552437	C5orf32	5	0.15574	0.15319	0.15154	0.15358	0.197705	0.184413	0.206728	0.196311	-0.0427766	0.0390607
cg06424550	CAMK1D	10	0.85804	0.87904	0.86132	0.86871	0.905038	0.911948	0.90484	0.916269	-0.0427463	0.047586
cg26222229	PPIL1	6	0.0892	0.09398	0.08189	0.08473	0.131715	0.124014	0.141319	0.123539	-0.0426969	0.0422278
cg11038073	LIPG	18	0.07174	0.07391	0.07481	0.07291	0.119996	0.106252	0.118587	0.119095	-0.0426401	0.0293895
cg09014775		1	0.81934	0.82189	0.81821	0.82808	0.862689	0.853726	0.872606	0.868977	-0.0426196	0.0397402
cg03399598	GALNT7	4	0.08322	0.0929	0.09068	0.08405	0.130099	0.141935	0.12308	0.126086	-0.0425874	0.0407191
cg16110940	LOC400891	22	0.0356	0.03109	0.02819	0.03542	0.0619472	0.0800906	0.0766781	0.0814585	-0.0424686	0.041618
cg03972163		1	0.81991	0.83102	0.81732	0.82952	0.867536	0.85892	0.870656	0.870434	-0.0424444	0.0372838
cg23348161	NDUFA10	2	0.04602	0.05473	0.04735	0.05067	0.0859077	0.0909615	0.0850119	0.106581	-0.042423	0.0475785
cg03148428	C7orf13	7	0.12515	0.13072	0.12683	0.12769	0.174879	0.169881	0.168236	0.166773	-0.0423447	0.0205249
cg11802013	CCND1	11	0.84255	0.84065	0.83498	0.85253	0.885822	0.889599	0.881286	0.883295	-0.0423231	0.0355858
cg20774722	ALDH3A2	17	0.06111	0.06298	0.06166	0.05326	0.0946213	0.0951196	0.109983	0.108523	-0.0423093	0.0405351
cg16026212		5	0.87357	0.8842	0.86566	0.86432	0.906919	0.915894	0.921057	0.912722	-0.0422106	0.0489325
cg16792066	CCDC111	4	0.05299	0.04286	0.04918	0.04951	0.0829567	0.0989896	0.0911102	0.0900773	-0.0421485	0.0347332
cg25654301	TSEN54	17	0.03797	0.03708	0.04536	0.03198	0.0883263	0.0740173	0.0775094	0.0809279	-0.0420977	0.0359902
cg22855052	SPSB2	12	0.06343	0.07777	0.07606	0.06853	0.119549	0.103675	0.118229	0.112599	-0.0420655	0.0433786
cg14237674	HEXIM2	17	0.05685	0.06586	0.05767	0.06449	0.101931	0.108305	0.0983137	0.104544	-0.0420559	0.0283615
cg03705947	GADD45A	1	0.06948	0.07774	0.07194	0.07679	0.102149	0.122852	0.122016	0.117112	-0.0420446	0.0463304
cg00170564	BTBD11	12	0.07371	0.0805	0.07889	0.0798	0.120492	0.117747	0.122255	0.120226	-0.0419551	0.0196022
cg08681924	FEZF2	3	0.10014	0.09883	0.10341	0.09872	0.140315	0.149114	0.131405	0.147906	-0.04191	0.0371224
cg23060872	ANKRD53	2	0.06311	0.06899	0.06891	0.07821	0.113807	0.112283	0.100188	0.120381	-0.0418596	0.0474881
cg13790702		3	0.84348	0.84993	0.84465	0.84401	0.898488	0.88188	0.888586	0.880467	-0.0418376	0.0381486
cg18440127	PRDM4	12	0.07307	0.08289	0.07863	0.08419	0.113421	0.121322	0.134285	0.11707	-0.0418295	0.046861
cg11116013	KNDC1	10	0.14257	0.13142	0.13959	0.12285	0.176515	0.173519	0.1711	0.182549	-0.0418133	0.0457557
cg17324887	TMEM86A	11	0.03392	0.04036	0.04181	0.04021	0.080168	0.074977	0.0776604	0.0907407	-0.0418115	0.0350549
cg19305147		1	0.01473	0.02658	0.01938	0.01168	0.0545731	0.0526771	0.0608832	0.0713699	-0.0417833	0.0484381
cg05836725	GINS2	16	0.79432	0.7876	0.7875	0.79657	0.83003	0.827927	0.830413	0.844346	-0.0416815	0.0389249
cg01470323	SLC29A2	11	0.14768	0.15363	0.15766	0.15174	0.193026	0.19877	0.185887	0.199611	-0.041646	0.0345681
cg18691055	MKI67	10	0.03014	0.03826	0.03637	0.03755	0.0670269	0.0763125	0.0745693	0.0905719	-0.0415401	0.0482999
cg16327883	TMEM87B	2	0.10005	0.10492	0.10837	0.08852	0.148869	0.135485	0.137982	0.145669	-0.0415365	0.0492474
cg07679492		16	0.88301	0.8957	0.89119	0.9036	0.936504	0.928843	0.935162	0.938984	-0.0414984	0.0434752
cg07831644	TMEM151B	6	0.11625	0.13446	0.11614	0.11575	0.165237	0.164377	0.154566	0.164371	-0.0414875	0.0484381
cg20530585	WWTR1	3	0.06019	0.05722	0.05113	0.04852	0.0892431	0.0883207	0.105138	0.10004	-0.0414203	0.0449057
cg09153080	CD6	11	0.07397	0.08039	0.0807	0.06944	0.11856	0.118003	0.118679	0.11471	-0.041363	0.0274934
cg12664633	ZBTB22	6	0.04938	0.06408	0.04917	0.05098	0.093061	0.096497	0.0979111	0.0910969	-0.041239	0.0359284
cg01879507		1	0.03141	0.03298	0.02445	0.03434	0.0692339	0.0655049	0.0699059	0.083394	-0.0412147	0.0405351
cg17150246	KLHDC9	1	0.07449	0.07592	0.08091	0.08057	0.121801	0.113464	0.120657	0.120757	-0.0411971	0.0256126
cg01052699		4	0.84723	0.83706	0.8478	0.84586	0.883772	0.891162	0.878496	0.889138	-0.0411545	0.0351696
cg17759564	LILRP2	19	0.80095	0.80947	0.81466	0.8083	0.85508	0.852837	0.840093	0.849972	-0.0411504	0.0390678
cg11242303	IL12RB2	1	0.0825	0.07946	0.0831	0.07887	0.136643	0.117665	0.118028	0.116116	-0.0411305	0.0461228
cg13909998	CAMSAP1	9	0.07318	0.07747	0.07181	0.0741	0.118278	0.11186	0.111557	0.119015	-0.0410376	0.0243201
cg04804550	IGFBPL1	9	0.06549	0.06857	0.06572	0.06132	0.103926	0.102335	0.11129	0.107155	-0.0409012	0.0256126
cg13044985	HOXD1	2	0.08739	0.07844	0.08836	0.08523	0.125046	0.120366	0.122662	0.134839	-0.040873	0.0360004
cg02425263		7	0.08498	0.09019	0.09514	0.08105	0.125266	0.129524	0.129486	0.130556	-0.040868	0.0314567
cg27579233	ZBTB40	1	0.85592	0.8407	0.8549	0.84532	0.889003	0.886026	0.896014	0.889257	-0.040865	0.0390056
cg27618811	FXR2	17	0.04707	0.03604	0.0332	0.03593	0.0723795	0.0777318	0.0791384	0.0864477	-0.0408644	0.0385184
cg07571970	PLEKHH1	14	0.0652	0.05515	0.05669	0.04798	0.100214	0.103592	0.089252	0.095361	-0.0408497	0.0436851
cg25045489	RNF10	12	0.88954	0.875	0.88516	0.8751	0.923315	0.920872	0.924428	0.919535	-0.0408371	0.0359284
cg02829601	SYTL3	6	0.07824	0.08803	0.07793	0.07064	0.116154	0.117471	0.114698	0.12969	-0.0407933	0.0465408
cg04856689	CRHR1	17	0.0342	0.05093	0.04447	0.04401	0.0795811	0.0786941	0.0904956	0.0877932	-0.0407385	0.0421361
cg26765084	ZDHHC7	16	0.87255	0.8812	0.87713	0.8867	0.912502	0.924931	0.921982	0.920802	-0.0406591	0.0372236
cg00334798	P2RY2	11	0.05092	0.04031	0.0471	0.03544	0.0778772	0.0859068	0.0892182	0.0829885	-0.0405552	0.0390067
cg11572305	CCDC85A	2	0.07526	0.0821	0.0715	0.0702	0.106892	0.112119	0.125505	0.116594	-0.0405124	0.0451264
cg14769121	SMURF1	7	0.81446	0.8178	0.80748	0.82126	0.850827	0.857915	0.858734	0.855524	-0.0405	0.0334268
cg12442452	ZNHIT3	17	0.07449	0.06612	0.06674	0.05778	0.11185	0.107313	0.10459	0.103122	-0.0404364	0.0370225
cg27634258	SPPL2A	15	0.11456	0.12117	0.13335	0.11284	0.158622	0.157168	0.1661	0.161607	-0.0403944	0.0486978
cg07671695		16	0.80145	0.80683	0.80682	0.81041	0.855118	0.842526	0.851287	0.837757	-0.0402947	0.0415564
cg11348757		22	0.6379	0.63971	0.62631	0.62307	0.673176	0.677472	0.665098	0.672311	-0.0402666	0.046861
cg02070114	C5orf32	5	0.13753	0.1433	0.13281	0.13894	0.169639	0.180045	0.182266	0.181507	-0.0402193	0.0355858
cg26733140	NUDT22	11	0.06865	0.05902	0.06208	0.06109	0.101183	0.103576	0.0976411	0.108951	-0.0401278	0.031623
cg24868098	STRN4	19	0.05314	0.04339	0.04655	0.03421	0.0880341	0.0840991	0.0847502	0.0807425	-0.040084	0.0400025
cg12090413	MBD1	18	0.03691	0.04695	0.04006	0.03068	0.0800759	0.0755214	0.0823593	0.0769065	-0.0400658	0.0360004
cg03714495	NRXN1	2	0.84082	0.83966	0.83625	0.83327	0.8782	0.869668	0.888376	0.874007	-0.0400629	0.0417747
cg26700077	AIPL1	17	0.86848	0.87496	0.8735	0.86559	0.918124	0.912151	0.897366	0.914679	-0.0399476	0.0497295
cg01211165		8	0.7792	0.77779	0.7847	0.79208	0.816661	0.832221	0.827521	0.81709	-0.0399308	0.0496446
cg00452016	NNT	5	0.05655	0.06003	0.0619	0.05423	0.0941814	0.10426	0.0950049	0.0988024	-0.0398846	0.0302872
cg17960556		7	0.78319	0.78406	0.77897	0.7963	0.831917	0.818017	0.828431	0.823617	-0.0398654	0.0469864
cg00137585	ZNF174	16	0.06404	0.06412	0.0627	0.0643	0.106853	0.105003	0.10679	0.0955602	-0.0397615	0.0293895
cg22028199	C11orf30	11	0.86301	0.86008	0.87067	0.86389	0.900942	0.892771	0.910716	0.912122	-0.0397252	0.0498473
cg06333435	POLR3D	8	0.03926	0.04163	0.04019	0.04251	0.080304	0.0693734	0.0892913	0.0834324	-0.0397028	0.041312
cg16136840	CAST	5	0.06736	0.06959	0.07383	0.06683	0.105491	0.106679	0.109703	0.114457	-0.0396796	0.0278329
cg15573783	ERCC1	19	0.09361	0.08792	0.09	0.08386	0.130686	0.135143	0.121397	0.126281	-0.0395294	0.0359398
cg18622413	RAB28	4	0.859	0.86216	0.86408	0.86762	0.902617	0.913205	0.890517	0.904369	-0.0394619	0.0499317
cg26410557	UEVLD	11	0.02415	0.02642	0.01995	0.02321	0.0521987	0.0637488	0.0736591	0.0619687	-0.0394613	0.0457728
cg23298160	BRD8	5	0.02607	0.03216	0.02501	0.02842	0.0733146	0.0707419	0.060339	0.0651055	-0.0394602	0.0344879
cg13256891	ADH5	4	0.03094	0.02728	0.01929	0.02403	0.0584733	0.0612513	0.0630798	0.0762247	-0.0393723	0.0464262
cg14523602	BACE2	21	0.90256	0.92141	0.91657	0.91613	0.946641	0.956922	0.957454	0.952873	-0.0393049	0.0479367
cg21760146	RPS6KA2	6	0.03364	0.05044	0.03535	0.03983	0.0733107	0.0747367	0.0830783	0.0853265	-0.0392981	0.048623
cg14163802	NRP2	2	0.06468	0.07258	0.06712	0.06517	0.100752	0.10789	0.104581	0.113451	-0.039281	0.0343139
cg22518046	SNORD45C	1	0.08508	0.08266	0.08594	0.07243	0.123009	0.125223	0.12548	0.109327	-0.0392322	0.0498555
cg11064073	NPY1R	4	0.07107	0.0831	0.06988	0.08089	0.12049	0.113618	0.11678	0.110845	-0.0391982	0.0391639
cg25804018	KCNK9	8	0.05797	0.05647	0.0626	0.05999	0.0908124	0.109357	0.0907664	0.102719	-0.0391562	0.048768
cg00856336		6	0.86576	0.87101	0.87693	0.85745	0.904925	0.907258	0.907659	0.907886	-0.0391443	0.0419701
cg04854794	C4orf43	4	0.04573	0.04473	0.0477	0.0509	0.0801913	0.0867606	0.0825255	0.0959119	-0.0390823	0.0373958
cg18845377		7	0.04086	0.03302	0.04221	0.0521	0.0747172	0.0835536	0.086514	0.0797291	-0.039081	0.047586
cg06446895	ARHGDIA	17	0.02645	0.03089	0.02982	0.02972	0.0569357	0.0705578	0.069157	0.076452	-0.0390556	0.0423726
cg21638374	FBXO38	5	0.16424	0.17088	0.16879	0.17014	0.195923	0.20447	0.212926	0.216526	-0.0389489	0.0496045
cg22854549	VMAC	19	0.09214	0.09777	0.10517	0.10639	0.13434	0.143172	0.137987	0.141649	-0.0389194	0.0390607
cg16318112	AGRN	1	0.08766	0.08209	0.08111	0.08782	0.124188	0.112874	0.127362	0.129814	-0.0388894	0.0420898
cg22250586	STARD13	13	0.79436	0.8024	0.78781	0.79373	0.825288	0.8402	0.836116	0.83195	-0.0388137	0.0447322
cg03367519	PDE4D	5	0.07854	0.08347	0.08642	0.06764	0.113993	0.114253	0.123793	0.119203	-0.0387929	0.0489325
cg12427896	BCL2L11	2	0.05001	0.05974	0.0433	0.05989	0.0927045	0.0934428	0.089846	0.090912	-0.0384913	0.0429118
cg26297968	C2orf67	2	0.04805	0.04821	0.05022	0.04866	0.0867917	0.0810127	0.0939328	0.0871593	-0.0384391	0.0308543
cg22627390	JAM2	21	0.09546	0.09443	0.10561	0.09217	0.13034	0.12883	0.138561	0.143308	-0.0383421	0.0478819
cg15139949	ROBO3	11	0.14012	0.14034	0.13208	0.12447	0.167195	0.171508	0.171653	0.179973	-0.0383296	0.0489325
cg26272907	TUBGCP3	13	0.86906	0.86031	0.8578	0.86976	0.89631	0.906299	0.901678	0.905201	-0.0381393	0.0398275
cg12576082	HM13	20	0.04513	0.04494	0.0445	0.0452	0.0745749	0.0849513	0.0791398	0.0934156	-0.0380779	0.0433786
cg00614834	HSD17B8	6	0.09377	0.09328	0.08041	0.09622	0.121037	0.132235	0.132187	0.130253	-0.038008	0.0476627
cg19079047	SGCE	7	0.42686	0.43314	0.44095	0.42592	0.468457	0.466548	0.468675	0.475186	-0.0379992	0.041984
cg03559817	SMAD5	5	0.05024	0.05468	0.0533	0.05787	0.098778	0.0899072	0.0943283	0.0848639	-0.0379469	0.0369738
cg22814929	BTN2A1	6	0.11497	0.10863	0.12235	0.12092	0.15965	0.150132	0.149458	0.159386	-0.0379391	0.0451264
cg22655038	SMTN	22	0.03557	0.0294	0.02303	0.03415	0.0641441	0.0759584	0.0653126	0.0683496	-0.0379037	0.041618
cg11013298	H2AFJ	12	0.08648	0.09806	0.0871	0.09299	0.1343	0.130067	0.121578	0.129768	-0.0377707	0.0410569
cg19726916	DDA1	19	0.10689	0.10597	0.10602	0.11863	0.1409	0.153412	0.152626	0.141589	-0.0377543	0.0497295
cg03761649	RIMKLB	12	0.02974	0.03035	0.02246	0.02809	0.066548	0.0608957	0.0691748	0.0649868	-0.0377413	0.0308183
cg05936555	ABCF1	6	0.07853	0.07421	0.07526	0.0858	0.111738	0.113795	0.127372	0.111861	-0.0377413	0.0496446
cg27249304	TYSND1	10	0.09687	0.10801	0.09895	0.10769	0.132972	0.143567	0.148134	0.1377	-0.0377133	0.0479017
cg00456395	ELK3	12	0.7458	0.7447	0.76179	0.75395	0.791538	0.78723	0.787531	0.790663	-0.0376805	0.0448855
cg24336718	CMC1	3	0.08812	0.08216	0.0835	0.07391	0.118296	0.119139	0.118368	0.122501	-0.0376536	0.0358529
cg07064673	HCCA2	11	0.74847	0.74969	0.75379	0.75675	0.794121	0.782305	0.796564	0.786075	-0.0375912	0.0419694
cg12484590		1	0.09286	0.09659	0.09657	0.08618	0.125659	0.128641	0.135178	0.132949	-0.0375567	0.0362126
cg04238871	FAM53B	10	0.03733	0.04711	0.04535	0.04507	0.0732891	0.082183	0.0851193	0.0844537	-0.0375463	0.0381973
cg17207170	HIST1H2AM	6	0.02954	0.03816	0.04219	0.04437	0.0770064	0.0680966	0.0789716	0.0803215	-0.037534	0.046613
cg20785360		4	0.06867	0.06887	0.06337	0.06514	0.0970269	0.107205	0.0983209	0.113352	-0.0374639	0.0449057
cg02842104	ZNF20	19	0.07151	0.07722	0.07506	0.07398	0.113101	0.110643	0.119426	0.104445	-0.0374612	0.0372236
cg07812059	USP7	16	0.91472	0.91821	0.92694	0.91643	0.956797	0.96565	0.949891	0.953334	-0.0373428	0.0480775
cg17864619	FOSB	19	0.05786	0.05556	0.05072	0.05914	0.093462	0.0898613	0.0865099	0.102684	-0.0373094	0.0436851
cg04396125	ZNF358	19	0.06163	0.06464	0.05229	0.06564	0.0931192	0.104761	0.0986655	0.0966699	-0.0372539	0.0433786
cg03710481	PKIB	6	0.04196	0.04987	0.03983	0.03797	0.079132	0.0738536	0.0804871	0.0850944	-0.0372343	0.0390056
cg05270290	NDNL2	15	0.08876	0.09463	0.1024	0.09507	0.128328	0.128697	0.136728	0.135955	-0.037212	0.040011
cg15433604	UPF1	19	0.0167	0.01686	0.02355	0.01676	0.0485246	0.0496156	0.0649338	0.0595125	-0.0371791	0.048101
cg03075791	EPB41L5	2	0.87399	0.8842	0.88278	0.87452	0.918619	0.906678	0.920509	0.918373	-0.0371724	0.0463203
cg07100560	ATP10A	15	0.86424	0.86437	0.86454	0.87829	0.902877	0.905604	0.910322	0.901307	-0.0371675	0.0446871
cg16183361	NMNAT2	1	0.07167	0.08293	0.07576	0.0693	0.104403	0.112097	0.111613	0.120098	-0.0371378	0.0490201
cg18005807	MICAL3	22	0.0712	0.06889	0.05957	0.06233	0.0991281	0.108421	0.104423	0.0985669	-0.0371373	0.0401084
cg07195941	RUNDC3A	17	0.07484	0.07883	0.06789	0.07574	0.113544	0.104979	0.115045	0.112192	-0.037115	0.0371224
cg14514174	ZNF367	9	0.04092	0.03963	0.04395	0.03948	0.07351	0.0738524	0.0855888	0.0790983	-0.0370174	0.0359284
cg19983627	CYP2U1	4	0.07038	0.0675	0.06273	0.05848	0.102492	0.0996944	0.095673	0.109255	-0.0370061	0.0436851
cg08857039	C6orf132	6	0.06612	0.0727	0.06432	0.06916	0.103323	0.100485	0.0996283	0.116667	-0.0369509	0.0491745
cg11917413	EDAR	2	0.91681	0.92102	0.91998	0.91502	0.951146	0.954648	0.960616	0.953763	-0.0368356	0.031893
cg20707907	TEC	4	0.8512	0.84652	0.85996	0.85399	0.886872	0.893329	0.894479	0.884325	-0.0368335	0.0425424
cg26529556	SNORD104	17	0.08382	0.09207	0.07901	0.0792	0.121925	0.120105	0.113559	0.125455	-0.036736	0.0451264
cg19480274		20	0.85223	0.84775	0.84651	0.85419	0.877424	0.894387	0.88309	0.892512	-0.0366833	0.0498647
cg08197531	APOLD1	12	0.08712	0.08338	0.08314	0.07813	0.120292	0.112226	0.117322	0.128498	-0.0366422	0.0446626
cg21000762	RPTOR	17	0.91572	0.92045	0.91508	0.91972	0.956505	0.953198	0.952864	0.954928	-0.0366312	0.0273522
cg11911399	SLC25A24	1	0.07617	0.07424	0.07827	0.0879	0.112839	0.11474	0.118855	0.116628	-0.0366204	0.0383036
cg26601922	SLC38A3	3	0.09883	0.11422	0.09897	0.096	0.135376	0.140166	0.138729	0.139927	-0.0365445	0.0491745
cg05420668	ATP2A1	16	0.08135	0.07216	0.08855	0.08346	0.12181	0.115159	0.119461	0.115103	-0.0365033	0.043829
cg09734336		11	0.90141	0.89637	0.90071	0.90388	0.941667	0.935917	0.935658	0.935109	-0.0364953	0.0308543
cg21547190	CEBPA	19	0.02188	0.02805	0.02313	0.02656	0.0623641	0.0604292	0.0579414	0.06476	-0.0364687	0.0302872
cg13952031	COL15A1	9	0.0417	0.03689	0.03974	0.04824	0.0798143	0.0796954	0.0760286	0.0768737	-0.0364605	0.0343432
cg09461420		7	0.90647	0.9117	0.89835	0.90047	0.940726	0.945942	0.93669	0.939344	-0.0364278	0.0419701
cg20135243	PTK2B	8	0.12513	0.1242	0.12054	0.12071	0.160419	0.160731	0.153072	0.162011	-0.0364133	0.0320129
cg03354242		16	0.83406	0.82175	0.82071	0.82456	0.861598	0.865444	0.857903	0.861786	-0.0364129	0.0399974
cg08862778	MTOR	1	0.05921	0.06038	0.05551	0.0557	0.0907356	0.096366	0.102848	0.0859908	-0.0362852	0.0451264
cg01737828	COX5A	15	0.05888	0.05655	0.05136	0.05304	0.0863404	0.0980091	0.096896	0.0836561	-0.0362679	0.0471959
cg24334591	CCNA1	13	0.07229	0.06976	0.0709	0.07468	0.104336	0.109953	0.103482	0.114756	-0.0362239	0.0359398
cg17474224		1	0.87043	0.87668	0.87208	0.88132	0.905552	0.919041	0.90791	0.9128	-0.036198	0.0454974
cg23881613	PLVAP	19	0.90034	0.89203	0.88458	0.89297	0.929959	0.928962	0.930342	0.925311	-0.0361633	0.0407119
cg06239208	TOX2	20	0.06353	0.0559	0.05119	0.05295	0.0936768	0.0846016	0.0916316	0.098257	-0.0361492	0.0463973
cg03813443		1	0.06983	0.06611	0.05671	0.06239	0.091069	0.101609	0.10571	0.100557	-0.0359764	0.0495303
cg04721602	ANKRD42	11	0.04827	0.04825	0.05264	0.05387	0.0891252	0.085421	0.0912361	0.0810973	-0.0359624	0.0353789
cg14748455	DAPK3	19	0.73829	0.73537	0.72357	0.73724	0.772925	0.770698	0.764031	0.77062	-0.0359511	0.0465408
cg26253258	LSM14B	20	0.05132	0.06576	0.06189	0.05309	0.0933866	0.0879494	0.0993144	0.0950687	-0.0359148	0.0497295
cg07001901	PLCG2	16	0.02974	0.03239	0.02552	0.03267	0.0555362	0.0694828	0.0664119	0.0714381	-0.0356373	0.0476314
cg05397809	URGCP	7	0.75707	0.75964	0.75675	0.75496	0.792552	0.795339	0.791956	0.791035	-0.0356157	0.0275143
cg02635865	RAB22A	20	0.02935	0.03176	0.03869	0.04533	0.0721992	0.0732076	0.0718511	0.0702244	-0.0355881	0.0448931
cg09564133	MXD3	5	0.08184	0.08586	0.08199	0.08135	0.118787	0.112936	0.125321	0.11633	-0.0355832	0.0369146
cg14845736	ANGEL2	1	0.03675	0.03966	0.02912	0.04461	0.075193	0.0694224	0.0755397	0.0720832	-0.0355246	0.0436851
cg27022615	FADD	11	0.06173	0.06072	0.05623	0.05649	0.096014	0.0896428	0.0933761	0.098138	-0.0355002	0.0341076
cg00197191		16	0.87045	0.87442	0.85987	0.86162	0.899824	0.899425	0.903892	0.904709	-0.0353726	0.0463304
cg20742366	KREMEN1	22	0.09466	0.09496	0.08393	0.09229	0.130974	0.125259	0.11853	0.132189	-0.0352783	0.0498077
cg13079837	ERC1	12	0.82449	0.8285	0.81818	0.82215	0.852899	0.863028	0.857801	0.860685	-0.0352731	0.0391677
cg04963514		10	0.07068	0.07319	0.07057	0.06315	0.101068	0.105585	0.105039	0.106026	-0.0350324	0.0355858
cg11719452	MEPCE	7	0.04713	0.04389	0.04045	0.04118	0.0739815	0.0845791	0.0760728	0.0781418	-0.0350313	0.0372236
cg07830652	UCHL3	13	0.05209	0.05863	0.04796	0.05194	0.0858329	0.0827791	0.0856922	0.0963791	-0.0350159	0.046861
cg16582986	LOC729603	6	0.82541	0.82905	0.81814	0.82093	0.865335	0.851996	0.860292	0.855929	-0.0350055	0.0474394
cg02923274	SLC25A3	12	0.02213	0.01575	0.01684	0.01663	0.0497609	0.063544	0.0474485	0.0505304	-0.0349834	0.0491745
cg22536380		18	0.87344	0.86869	0.86741	0.87147	0.907561	0.905667	0.909048	0.898628	-0.0349736	0.0370225
cg18404925	RAC1	7	0.09081	0.08186	0.09091	0.0893	0.120379	0.115917	0.126598	0.129414	-0.0348571	0.047586
cg22721468	SH3BP5L	1	0.04521	0.04095	0.04311	0.04474	0.080913	0.0685752	0.0772991	0.0865277	-0.0348262	0.0492474
cg07254608		8	0.08944	0.09497	0.09008	0.08917	0.119207	0.12808	0.12979	0.125887	-0.0348261	0.0372236
cg19204194	GAR1	4	0.05274	0.05168	0.04869	0.04143	0.0811774	0.0802072	0.0886618	0.083444	-0.0347376	0.0418384
cg17906523	ABCD3	1	0.08187	0.07526	0.06895	0.07184	0.110323	0.103578	0.114	0.108896	-0.0347191	0.0456967
cg24714147	DNAJB1	19	0.03635	0.03261	0.03419	0.03047	0.0628959	0.0681825	0.0754452	0.0657906	-0.0346736	0.0397179
cg24015817	MANEA	6	0.17871	0.18231	0.1767	0.18774	0.213097	0.211528	0.218457	0.220802	-0.0346061	0.0433753
cg09559196	TIGD6	5	0.91091	0.91802	0.90573	0.90749	0.949639	0.940236	0.945387	0.945064	-0.0345441	0.0436871
cg06492699	GORASP1	3	0.02803	0.02526	0.01639	0.01908	0.0583595	0.0505856	0.0601281	0.0573905	-0.0344259	0.0451264
cg04028643		1	0.77506	0.78917	0.78493	0.78305	0.819318	0.819836	0.812117	0.818619	-0.0344203	0.0457728
cg27632435	TUBA1C	12	0.04247	0.04724	0.04006	0.05342	0.0856081	0.0754146	0.0821646	0.0773344	-0.0343329	0.0491171
cg09175718	TCTN3	10	0.12049	0.10838	0.11178	0.11404	0.14255	0.144907	0.153681	0.150842	-0.0343227	0.0478819
cg14577476	MBTD1	17	0.02513	0.02598	0.02603	0.02559	0.0515367	0.0619009	0.0635682	0.0620594	-0.0340838	0.0393045
cg14797243	IGHMBP2	11	0.10739	0.11296	0.10595	0.11232	0.140381	0.137583	0.151086	0.14584	-0.0340671	0.0465969
cg06460350	ZNF432	19	0.58399	0.58596	0.57136	0.58169	0.615892	0.616505	0.614963	0.611605	-0.0339914	0.0464255
cg18141532	RNPC3	1	0.06326	0.05893	0.05344	0.0578	0.0893015	0.0887944	0.0996222	0.0911302	-0.0338545	0.0447322
cg16082737	PSMA3	14	0.07065	0.07019	0.06637	0.065	0.0955159	0.106359	0.107366	0.0980306	-0.0337654	0.0454974
cg06134974	CSRNP2	12	0.07837	0.07713	0.08175	0.07123	0.103431	0.114084	0.114845	0.110703	-0.0336458	0.0472402
cg23651808	SH3TC1	4	0.06798	0.06748	0.06157	0.07539	0.0980686	0.104011	0.0991348	0.105426	-0.033555	0.046861
cg18679782	SNORD105	19	0.03604	0.04038	0.03516	0.04482	0.0714601	0.0707413	0.0684552	0.0795826	-0.0334598	0.0463973
cg10222474		8	0.02226	0.02018	0.02231	0.02205	0.0538168	0.0475336	0.0610482	0.0581193	-0.0334295	0.0433786
cg26208419	SLC9A3	5	0.03415	0.04009	0.04142	0.03845	0.0719819	0.0667923	0.0741196	0.073613	-0.0330992	0.0379536
cg23649004	KCNJ4	22	0.04329	0.04469	0.04091	0.0367	0.0714149	0.0711249	0.0791082	0.076137	-0.0330487	0.0402595
cg05485520	LZTFL1	3	0.08242	0.0784	0.07584	0.08311	0.10825	0.116752	0.118289	0.108506	-0.0330068	0.0463304
cg01449563	STK19	6	0.81123	0.81436	0.8053	0.81581	0.842764	0.847988	0.846672	0.841236	-0.0329901	0.0429559
cg20413432	OSBPL7	17	0.80688	0.8018	0.80947	0.81103	0.841356	0.842494	0.843488	0.83367	-0.0329569	0.0449436
cg18168751	SLC26A1	4	0.93411	0.93445	0.92774	0.93905	0.963146	0.970249	0.969266	0.964318	-0.0329073	0.0437712
cg20594226	CD8A	2	0.08657	0.08548	0.07968	0.08463	0.120615	0.116123	0.111182	0.117966	-0.0323814	0.0413413
cg27177779	AMZ1	7	0.91527	0.91696	0.91222	0.91532	0.952361	0.939759	0.948311	0.948085	-0.0321866	0.0451264
cg03687707		11	0.90312	0.89773	0.89195	0.90113	0.925492	0.933031	0.930307	0.933101	-0.0320002	0.0478819
cg14224786	KCNT1	9	0.69148	0.68804	0.69089	0.69346	0.725109	0.725884	0.718796	0.721606	-0.0318812	0.0381486
cg01704976	TWF2	3	0.02819	0.03317	0.03189	0.03378	0.0587654	0.0597376	0.0670279	0.0687911	-0.031823	0.0461927
cg25304775	ZNHIT2	11	0.03431	0.02995	0.02843	0.0267	0.065852	0.0572957	0.0584522	0.0628461	-0.031264	0.0451264
cg19105122	SRRM3	7	0.04168	0.04308	0.0419	0.04267	0.0668875	0.0795878	0.0709314	0.0768094	-0.0312215	0.0485583
cg16849041	DOCK5	8	0.03567	0.02638	0.03359	0.03163	0.0579035	0.0669962	0.0630229	0.0641933	-0.0312115	0.0472394
cg08450938	C6orf72	6	0.05836	0.06166	0.05724	0.04889	0.0905757	0.0876575	0.0864628	0.0854176	-0.0309909	0.0497295
cg20898305	TSSC1	2	0.91313	0.91678	0.91948	0.91603	0.948417	0.942187	0.949116	0.94926	-0.0308897	0.0421412
cg07741915	TPPP	5	0.06847	0.07246	0.06553	0.06457	0.0931319	0.0985789	0.0990942	0.103257	-0.0307579	0.0484344
cg01634057	NUDT6	4	0.08659	0.08852	0.08158	0.0854	0.122532	0.112891	0.113691	0.115726	-0.0306873	0.047586
cg25110106	AMPD2	1	0.91551	0.90675	0.91281	0.90447	0.94168	0.937321	0.940489	0.942733	-0.0306708	0.0495303
cg24029994	BRSK2	11	0.93254	0.93534	0.9308	0.92967	0.960537	0.963593	0.964249	0.959422	-0.0298625	0.041618
cg11814422	SNORD58A	18	0.0558	0.05597	0.05102	0.0499	0.0836782	0.084442	0.0844839	0.0788095	-0.0296809	0.0453781
cg09123307	ZNF12	7	0.06061	0.06315	0.06819	0.06557	0.0929744	0.093989	0.0984563	0.0898433	-0.0294358	0.0491171
cg01022228	UQCRQ	5	0.0612	0.06222	0.06055	0.05956	0.0895028	0.0886721	0.0913204	0.0910387	-0.029251	0.0382544
cg02002494	CDGAP	3	0.05371	0.05178	0.0482	0.05493	0.077223	0.0820214	0.0819197	0.0831169	-0.0289153	0.0465896
cg10769393	ZNF554	19	0.03831	0.03326	0.04146	0.03765	0.0658136	0.0683795	0.0628676	0.0683778	-0.0286896	0.0490201
cg27613455	IKZF3	17	0.04529	0.05089	0.04327	0.04852	0.0777248	0.0726549	0.0759179	0.0750333	-0.0283402	0.0489325
cg24000316	CHFR	12	0.9156	0.91166	0.91419	0.91496	0.944369	0.941284	0.939095	0.943943	-0.0280702	0.0457825
cg21086891	C3orf59	3	0.07699	0.07717	0.07573	0.07466	0.105037	0.101325	0.108217	0.101423	-0.0278629	0.0484381
cg17519545		22	0.88927	0.88908	0.88701	0.89103	0.918631	0.914551	0.913923	0.915079	-0.0264483	0.0498394
cg27442931	TRIM2	4	0.08519	0.08296	0.08602	0.08596	0.0603762	0.0570006	0.056918	0.0592269	0.0266521	0.048101
cg17196448		17	0.73996	0.74395	0.73729	0.73948	0.709693	0.713403	0.714209	0.709565	0.0284524	0.0472263
cg19940969	BNIP2	15	0.06203	0.07144	0.06902	0.06676	0.039365	0.038459	0.039096	0.034975	0.0293387	0.0479367
cg17814596	TRIM7	5	0.08845	0.08595	0.09019	0.09207	0.0617327	0.0573729	0.0620897	0.056594	0.0297177	0.0436871
cg04800168	MYL6B	12	0.12894	0.12295	0.13131	0.1237	0.0936289	0.0975159	0.100123	0.0937771	0.0304639	0.047586
cg08220028	GALNT9	12	0.83652	0.83444	0.83177	0.82833	0.803871	0.798114	0.807124	0.798129	0.0309555	0.0489983
cg26625319	NCAPH	2	0.07739	0.08422	0.08214	0.07479	0.0472677	0.0495694	0.0535892	0.0438791	0.0310586	0.0497295
cg17295864	CLVS1	8	0.08431	0.07672	0.07817	0.08407	0.043523	0.0517469	0.0504338	0.0514153	0.0315377	0.0463304
cg24989181	PLAGL2	20	0.84873	0.84785	0.85735	0.85003	0.822013	0.815674	0.820182	0.819577	0.0316285	0.0436871
cg16001418	HCST	19	0.10683	0.1055	0.10221	0.10523	0.0709559	0.0681351	0.0732999	0.080142	0.0318093	0.0453648
cg09067465	HERPUD1	16	0.08405	0.07337	0.07522	0.07527	0.0444526	0.0488364	0.0446086	0.0423266	0.0319214	0.0451264
ch.5.2255319R		5	0.05839	0.06961	0.06034	0.06378	0.0258881	0.0294083	0.0330986	0.0338247	0.0324751	0.046613
cg09544549	MYH9	22	0.87661	0.87949	0.87393	0.88017	0.849992	0.839951	0.85027	0.839843	0.0325363	0.0490201
cg00763679	2015-09-02	2	0.10334	0.10383	0.09307	0.09664	0.067317	0.0671722	0.0627009	0.0676128	0.0330193	0.0433786
cg20622834	SMUG1	12	0.08759	0.08755	0.08033	0.08337	0.0454135	0.0519375	0.0542324	0.0550422	0.0330536	0.0424613
cg09664812	RALBP1	18	0.08503	0.09064	0.09113	0.08273	0.0492112	0.0590764	0.0525684	0.0556251	0.0332623	0.0434752
cg00128530	RSL24D1	15	0.09878	0.10068	0.0982	0.09257	0.0589009	0.0594901	0.0711652	0.066583	0.0335227	0.0478819
cg00111677	CHRNA7	15	0.88281	0.88736	0.89136	0.8849	0.856377	0.851244	0.851693	0.853004	0.0335277	0.0360004
cg26848248	SSR1	6	0.08394	0.09539	0.09273	0.08928	0.0537368	0.055885	0.0617597	0.05528	0.0336696	0.0433786
cg05164406	C16orf53	16	0.93241	0.92751	0.9281	0.93449	0.900998	0.899471	0.896513	0.890492	0.0337589	0.0411966
cg16093537	ANXA11	10	0.87632	0.87889	0.87518	0.87052	0.84364	0.847788	0.839561	0.833235	0.0341715	0.047586
cg19859993	IL19	1	0.84338	0.84995	0.83352	0.84986	0.809883	0.807875	0.811284	0.808618	0.0347625	0.0498473
cg16662489		10	0.07874	0.0774	0.07443	0.07472	0.0414966	0.0362311	0.0479878	0.0403654	0.0348023	0.0371224
cg15602359		22	0.85752	0.86106	0.85987	0.86367	0.825249	0.819027	0.834113	0.823326	0.0351014	0.0434752
cg19817126	LOC100188947	10	0.85685	0.84924	0.84938	0.85784	0.82052	0.819256	0.823348	0.807801	0.0355964	0.0498473
cg16279835	ATG2A	11	0.09983	0.09919	0.09239	0.10165	0.0680425	0.0584557	0.0565453	0.0673331	0.0356709	0.0436871
cg25706810		3	0.87352	0.88011	0.86905	0.87394	0.841531	0.837213	0.836171	0.838798	0.0357269	0.0350966
cg11756029	TRAFD1	12	0.11985	0.10613	0.10163	0.11009	0.0699145	0.075733	0.0742644	0.0733651	0.0361057	0.0481804
cg02203336	CAPN13	2	0.87945	0.87576	0.87479	0.88865	0.849375	0.84371	0.835938	0.845069	0.0361395	0.0496896
cg20731914	GATAD2A	19	0.82154	0.82126	0.82677	0.83097	0.797556	0.789036	0.781837	0.78751	0.0361504	0.0472134
cg27040696		5	0.80921	0.81445	0.81384	0.82241	0.776566	0.780984	0.783311	0.774011	0.0362597	0.0407635
cg09246754	P4HA1	10	0.09572	0.08881	0.09834	0.08415	0.0544801	0.0504211	0.0549733	0.062067	0.0362696	0.0474394
cg11133001	EXOSC9	4	0.10028	0.10828	0.09023	0.1029	0.0691605	0.0646778	0.0603964	0.062275	0.0362951	0.0493139
cg06116248	BEAN	16	0.8587	0.86456	0.86689	0.86237	0.837843	0.825145	0.824072	0.820233	0.0363067	0.0490201
cg24720777	SLC8A1	2	0.86805	0.87042	0.87728	0.86271	0.833094	0.83131	0.837616	0.829779	0.0366653	0.0399974
cg26057523		13	0.13075	0.1402	0.14294	0.13925	0.105791	0.0964183	0.0989998	0.103799	0.0370329	0.0384192
cg13671754	SETD3	14	0.87925	0.88386	0.88945	0.88708	0.851563	0.850769	0.850965	0.836626	0.0374292	0.0465408
cg06717650	PARP6	15	0.85262	0.85693	0.84314	0.85307	0.816379	0.819029	0.806344	0.814204	0.0374512	0.0437623
cg03673368	STT3B	3	0.10701	0.09462	0.08979	0.1039	0.0601591	0.0589978	0.0615761	0.0642663	0.0375802	0.0453781
cg09283977	HDAC4	2	0.85847	0.85114	0.85469	0.84877	0.808461	0.824149	0.816409	0.811688	0.0380908	0.0425424
ch.1.4292830F		1	0.15984	0.16929	0.17369	0.16374	0.123743	0.135684	0.126897	0.127166	0.0382673	0.0418018
cg07622245	GLI2	2	0.85458	0.85132	0.8549	0.85805	0.819484	0.805336	0.822747	0.817989	0.0383232	0.0424369
cg20486877	GABBR1	6	0.83117	0.83733	0.83815	0.84256	0.799676	0.802922	0.792159	0.800332	0.0385303	0.0355858
cg02700845		2	0.12327	0.12961	0.12534	0.11397	0.0868978	0.0866605	0.0856287	0.0781349	0.038717	0.0398283
cg13671249	HIST1H2BN	6	0.11198	0.10859	0.11006	0.10346	0.0599745	0.0715342	0.0697622	0.0772385	0.0388952	0.0407119
cg06639874	MLPH	2	0.8653	0.84448	0.85752	0.85896	0.817844	0.817478	0.821463	0.813157	0.0390797	0.0477599
cg03804847	PCBP1	2	0.0949	0.09197	0.08702	0.0798	0.0446426	0.050961	0.044929	0.0566316	0.0391315	0.0436871
cg02445968	ADARB2	10	0.89141	0.89075	0.90103	0.87932	0.848428	0.856465	0.849375	0.851455	0.0391967	0.0485583
ch.10.1271486F	CCDC6	10	0.10317	0.09207	0.08383	0.0839	0.0499809	0.0566354	0.0517152	0.0477765	0.0392155	0.0498473
cg18751958	REXO1	19	0.87952	0.87418	0.87531	0.89097	0.846392	0.838566	0.834749	0.843394	0.0392198	0.0464262
cg15583285		6	0.14441	0.14564	0.13767	0.12971	0.0973614	0.0927233	0.103011	0.106856	0.0393698	0.0483088
cg03508212	RPS7	2	0.13071	0.12325	0.13088	0.13149	0.0918341	0.0921471	0.097416	0.0773637	0.0393923	0.0474394
cg18037826	DAO	12	0.92694	0.92125	0.92419	0.9156	0.879821	0.87893	0.88417	0.887236	0.0394555	0.0322331
cg07130508	LDB1	10	0.09771	0.10802	0.10562	0.1111	0.0590094	0.0760094	0.0609282	0.0681335	0.0395924	0.0478819
cg18015428	C3orf67	3	0.90677	0.89634	0.89644	0.8945	0.861654	0.859338	0.861798	0.852701	0.0396398	0.0354126
cg01203331	SNORD57	20	0.81177	0.81371	0.82633	0.81648	0.788227	0.770422	0.776382	0.773941	0.0398294	0.0497295
cg00973115	C14orf80	14	0.88461	0.87317	0.87529	0.87522	0.843287	0.835477	0.831974	0.836621	0.0402326	0.0344879
cg22728186	CASZ1	1	0.69512	0.69252	0.69367	0.68723	0.648906	0.65521	0.654499	0.648624	0.0403252	0.0266084
cg23886515	HPCAL1	2	0.85518	0.85564	0.84897	0.85644	0.811236	0.81682	0.810414	0.816335	0.0403564	0.0256781
cg24333845	MBNL1	3	0.12047	0.12806	0.11539	0.13325	0.088589	0.0828364	0.0811684	0.0828972	0.0404198	0.0400025
cg00966959	DDX52	17	0.10156	0.0886	0.08351	0.09907	0.0469916	0.0521721	0.0539736	0.0578827	0.04043	0.0461927
cg01691522		5	0.87531	0.86114	0.87124	0.87809	0.827729	0.829234	0.830697	0.83581	0.0405776	0.0381486
cg12503243	PRPF39	14	0.11652	0.1176	0.126	0.13186	0.08878	0.0774719	0.0792721	0.0834131	0.0407607	0.0407191
cg26672502		7	0.70353	0.71651	0.70269	0.70843	0.668934	0.656352	0.666847	0.675475	0.0408882	0.0478819
cg07020025	LIPC	15	0.85303	0.84197	0.84759	0.85251	0.806342	0.799395	0.808751	0.816092	0.0411299	0.0387249
cg19932177	RFC3	13	0.10391	0.11802	0.12349	0.12073	0.069749	0.0838694	0.0740068	0.0731029	0.0413555	0.0491745
cg00827318	FXYD4	10	0.82531	0.82566	0.84027	0.84177	0.795991	0.79314	0.794217	0.782845	0.0417043	0.0491745
cg03555487	PACS2	14	0.50883	0.51722	0.49868	0.51331	0.474922	0.462195	0.464256	0.468771	0.0419739	0.0433786
cg26671477		1	0.08274	0.08855	0.09015	0.08764	0.0409687	0.0433469	0.0382181	0.0573098	0.0423091	0.0387249
cg06020164		15	0.81799	0.82177	0.83347	0.82666	0.780637	0.781112	0.786931	0.781374	0.0424587	0.0317371
cg11169463	ITPR3	6	0.81308	0.80633	0.80228	0.81894	0.768261	0.757895	0.773564	0.770371	0.0426347	0.0433753
cg08404749		16	0.84622	0.83859	0.84017	0.85185	0.796182	0.805129	0.805366	0.799522	0.0426578	0.0323436
ch.7.141697R	GNA12	7	0.11623	0.11597	0.1117	0.12446	0.0630035	0.0813058	0.0724249	0.0806383	0.0427469	0.0433786
cg15766494	ISY1	3	0.10026	0.10198	0.09522	0.10945	0.0487775	0.0577584	0.062758	0.066464	0.042788	0.0407635
cg08705895		7	0.68813	0.69551	0.68617	0.69863	0.661746	0.64896	0.64464	0.641767	0.0428314	0.045993
cg19252956	DOCK8	9	0.09297	0.10277	0.08803	0.10294	0.0578687	0.0590281	0.0451167	0.0531819	0.0428787	0.0411021
cg26898869	XKR4	8	0.76316	0.76771	0.77071	0.75846	0.713036	0.723957	0.727756	0.723224	0.0430167	0.0350549
cg07883333	TSTD1	1	0.82076	0.82713	0.83138	0.82553	0.787713	0.792474	0.779462	0.772773	0.0430948	0.0407635
cg22618752	ZEB2	2	0.83575	0.83921	0.84057	0.84774	0.791661	0.792621	0.80715	0.799396	0.0431106	0.036013
cg03660606	PTPRN2	7	0.5601	0.55573	0.5619	0.56069	0.531024	0.516263	0.513791	0.503899	0.0433609	0.0497295
cg10459425		2	0.77791	0.78459	0.78242	0.79376	0.737649	0.743774	0.750458	0.733004	0.0434487	0.0418433
cg24233679	KLHL26	19	0.79737	0.79247	0.79844	0.80267	0.765565	0.743671	0.749417	0.758483	0.0434535	0.0442379
cg11935055	HDGF2	19	0.91598	0.91359	0.91841	0.90982	0.885805	0.866201	0.867651	0.864211	0.043483	0.0447322
cg19105362	SAR1A	10	0.14121	0.15758	0.14676	0.14658	0.111513	0.099794	0.102887	0.103494	0.0436107	0.0350549
cg03410718		19	0.8038	0.7953	0.81052	0.81062	0.762218	0.771171	0.751519	0.759518	0.0439533	0.0451264
cg02481085		22	0.71315	0.71239	0.69141	0.70125	0.666826	0.661055	0.661373	0.652867	0.0440195	0.0497295
cg13778519	INADL	1	0.9021	0.89642	0.9039	0.89724	0.860494	0.862618	0.854239	0.845863	0.0441116	0.0339983
ch.2.3268406F	BAZ2B	2	0.13009	0.12008	0.13154	0.12583	0.083333	0.0934416	0.0725065	0.0817924	0.0441166	0.0399458
cg20691080	JAKMIP1	4	0.2138	0.23276	0.22411	0.22643	0.174329	0.172088	0.192016	0.181518	0.0442873	0.049777
cg10321208	CPT2	1	0.09337	0.08511	0.07291	0.07613	0.0295573	0.0457512	0.0379298	0.037128	0.0442884	0.0468529
cg07807817	COQ6	14	0.18146	0.17463	0.18851	0.16982	0.130281	0.140041	0.130765	0.136038	0.0443239	0.0371224
cg05926667	CABYR	18	0.89831	0.89637	0.89894	0.89583	0.865231	0.854254	0.849914	0.842269	0.0444457	0.0381486
cg14825676	UGT1A5	2	0.8487	0.86411	0.86095	0.85395	0.810413	0.816389	0.801703	0.821271	0.0444834	0.043829
cg05464581	SLC39A1	1	0.86964	0.86645	0.86631	0.87414	0.819675	0.824657	0.840391	0.813556	0.0445654	0.049783
cg10729641	DDX27	20	0.76986	0.7534	0.7595	0.76801	0.713757	0.718394	0.711323	0.729001	0.0445741	0.043829
ch.5.2173511R	HSD17B4	5	0.11092	0.09908	0.10089	0.11456	0.0572014	0.0756128	0.0580225	0.0556641	0.0447373	0.0495058
cg17113878	VPS45	1	0.88496	0.87737	0.89316	0.89681	0.84963	0.847081	0.84502	0.831601	0.0447424	0.0485583
cg12835256	PLA2G12A	4	0.13353	0.14239	0.13041	0.14145	0.095599	0.0784834	0.0963379	0.0983603	0.0447498	0.0436851
cg10574499	NRN1L	16	0.79597	0.79451	0.79217	0.80718	0.761695	0.754428	0.755228	0.739434	0.0447614	0.0467833
ch.1.3571292R	DHX9	1	0.11617	0.11109	0.10338	0.11151	0.056612	0.0685601	0.0739194	0.0638964	0.0447905	0.0354297
cg20189623	PDRG1	20	0.13033	0.14213	0.12821	0.12677	0.0804612	0.0920187	0.086498	0.0889297	0.0448831	0.0332337
cg11571942	PPP1R12C	19	0.79856	0.80444	0.7809	0.78707	0.749115	0.752103	0.746519	0.74274	0.0451233	0.0453878
cg07343174		18	0.82986	0.81123	0.83331	0.83545	0.784467	0.781321	0.78172	0.781011	0.0453326	0.0436851
cg12139156		19	0.6267	0.63315	0.64474	0.64076	0.577998	0.596722	0.590027	0.599131	0.0453678	0.0498473
cg14425114		6	0.84109	0.83037	0.842	0.84295	0.78796	0.788989	0.803931	0.793367	0.0455407	0.0355858
cg03812681		6	0.14681	0.13686	0.15743	0.14071	0.102338	0.0976641	0.0989837	0.10003	0.0456985	0.0350534
cg15132165	NXN	17	0.84911	0.85027	0.84932	0.86516	0.809446	0.80868	0.802643	0.810077	0.0457538	0.0316764
cg26206748	RNU5E	5	0.86516	0.87664	0.87452	0.88058	0.82407	0.830629	0.824843	0.834055	0.0458259	0.0302872
cg11917288		13	0.80133	0.81613	0.79926	0.80954	0.770985	0.755167	0.756953	0.75892	0.0460586	0.0390607
cg03988533	ROBO4	11	0.84077	0.83972	0.84109	0.84312	0.80786	0.781743	0.802137	0.788427	0.0461333	0.0472263
cg03603530	PDF	16	0.22173	0.21148	0.22822	0.21341	0.185364	0.175022	0.1644	0.165502	0.046138	0.0489983
cg27069566	PCOLCE	7	0.84338	0.82826	0.84471	0.84696	0.790592	0.798216	0.804109	0.785537	0.0462139	0.0453781
cg18836847	TUBB2C	9	0.18799	0.18366	0.17281	0.175	0.129106	0.138718	0.123858	0.142538	0.0463101	0.0418433
cg19255053	FAM129A	1	0.6272	0.61983	0.63277	0.62017	0.583769	0.562492	0.586442	0.58152	0.0464367	0.0488046
cg18099306	ZNF493	19	0.88191	0.86117	0.87202	0.86397	0.819874	0.826118	0.830075	0.816622	0.0465953	0.0407635
cg11707796		13	0.86236	0.87505	0.87249	0.86981	0.837282	0.815414	0.82428	0.815409	0.0468314	0.0435612
cg16671889		15	0.85579	0.85109	0.86396	0.86177	0.808304	0.823824	0.811401	0.801534	0.0468866	0.0398275
ch.8.2576295R		8	0.11779	0.11119	0.0942	0.10924	0.0626032	0.0719606	0.0520178	0.0581538	0.0469211	0.0498808
cg19187564	CEACAM4	19	0.29266	0.28363	0.28019	0.29085	0.233417	0.240127	0.234125	0.250575	0.0472714	0.0351696
ch.20.739424F	NDRG3	20	0.0861	0.10434	0.09588	0.09842	0.0489229	0.0473893	0.0436103	0.0557029	0.0472787	0.031893
cg13931277		11	0.84414	0.83146	0.84238	0.83823	0.788606	0.796646	0.785358	0.796254	0.0473364	0.0273606
cg04874343	MCF2L	13	0.76214	0.77587	0.75858	0.77272	0.706815	0.722615	0.72848	0.721146	0.0475635	0.0457294
cg09558547		6	0.1835	0.18251	0.17255	0.16847	0.122826	0.135747	0.126797	0.130909	0.0476877	0.0318301
cg08348165	OR2A12	7	0.89061	0.88607	0.884	0.88693	0.837673	0.853074	0.827677	0.837682	0.047876	0.0374068
cg24968869		10	0.86574	0.85669	0.85254	0.86957	0.803906	0.813907	0.817478	0.817115	0.0480337	0.0350549
cg14658518		10	0.53196	0.52237	0.52319	0.52937	0.474005	0.481191	0.486077	0.472765	0.0482128	0.0256126
cg20856504	IL1R2	2	0.88343	0.89127	0.89193	0.87378	0.83418	0.844201	0.839291	0.829683	0.0482638	0.0360004
cg17942603		6	0.77465	0.77683	0.76972	0.77147	0.727232	0.73773	0.726046	0.708075	0.0483967	0.0457793
cg12949466	RGMB	5	0.11006	0.10568	0.12117	0.12242	0.0655984	0.0598099	0.066284	0.0728704	0.0486918	0.0327596
cg02293936	LOC404266	17	0.13198	0.13927	0.12675	0.12521	0.0783408	0.0863186	0.0799017	0.0835615	0.0487718	0.0225721
cg11437226	ZNF799	19	0.72408	0.72819	0.73086	0.74464	0.685453	0.683908	0.68324	0.679358	0.0489526	0.0303215
cg05035508	PRDM16	1	0.89593	0.87981	0.88154	0.88721	0.8289	0.848888	0.828117	0.84271	0.0489688	0.043829
ch.3.343413R	NR2C2	3	0.09971	0.10478	0.0872	0.10863	0.0577039	0.0517191	0.0448912	0.0497133	0.0490731	0.0359284
cg08129759	GPR37L1	1	0.81191	0.81861	0.79836	0.79971	0.77053	0.753751	0.756055	0.75103	0.0493059	0.045993
cg13682961	IQSEC3	12	0.87245	0.87291	0.8715	0.86886	0.805292	0.822079	0.824969	0.835457	0.0494809	0.0433786
cg01382671	SNORD27	11	0.1153	0.13497	0.11049	0.11456	0.0720245	0.0699421	0.0718801	0.0629199	0.0496383	0.0386705
cg07222908	SLC28A2	15	0.76777	0.77654	0.76586	0.78323	0.720679	0.723709	0.722428	0.727939	0.0496612	0.027011
cg14075156		18	0.71438	0.71	0.69085	0.71711	0.655546	0.653734	0.656284	0.66808	0.0496739	0.047586
cg23173910	ACTG2	2	0.87114	0.86826	0.88195	0.86974	0.822807	0.818278	0.820311	0.830761	0.0497332	0.0256126
cg12827405	C6orf218	6	0.76009	0.73757	0.74956	0.76385	0.693806	0.711096	0.703133	0.704013	0.0497555	0.0485583
ch.5.2119577R		5	0.10017	0.10942	0.11803	0.1188	0.0529153	0.0604295	0.0645741	0.0685703	0.0499827	0.0358529
cg26523389	NFYA	6	0.11198	0.125	0.11229	0.09651	0.0535352	0.0662247	0.0608159	0.0649799	0.0500561	0.0437712
cg02615117		20	0.10941	0.11911	0.1214	0.10634	0.0532289	0.0704887	0.0597942	0.0724827	0.0500664	0.0378016
cg26852645	LHPP	10	0.90126	0.89346	0.90339	0.89524	0.849472	0.854385	0.858755	0.830297	0.0501102	0.045993
cg21807253	ANO2	12	0.51821	0.53375	0.5304	0.52528	0.472117	0.492785	0.478841	0.462915	0.0502457	0.0498077
ch.11.2579054F	ZNF202	11	0.11841	0.13458	0.1308	0.12761	0.0775718	0.0752903	0.0900942	0.0672891	0.0502887	0.0374839
ch.X.1667329F		X	0.09125	0.0787	0.08833	0.08016	0.0392645	0.0164475	0.041342	0.0401371	0.0503122	0.0457557
cg18755547	VPS53	17	0.81584	0.80405	0.80193	0.80585	0.757338	0.764712	0.742521	0.761734	0.0503415	0.0372236
cg23538322	ADAMTS10	19	0.81931	0.8393	0.82445	0.82563	0.779949	0.78882	0.772182	0.766325	0.0503535	0.0433786
cg27434249		4	0.74876	0.75783	0.74262	0.77204	0.710512	0.707081	0.706011	0.696117	0.0503822	0.0494329
cg10156217	ARF6	14	0.13201	0.12891	0.11532	0.12159	0.0831793	0.0732341	0.0727431	0.0667585	0.0504788	0.0315432
ch.4.594573R		4	0.10588	0.09718	0.10272	0.10513	0.0421869	0.0671662	0.0594256	0.0391528	0.0507446	0.0481804
cg02911408		1	0.77371	0.7641	0.75985	0.76919	0.718186	0.716771	0.726094	0.702678	0.0507803	0.0360004
cg24793124	PRDM1	6	0.16685	0.16996	0.1563	0.16652	0.100122	0.127592	0.111277	0.117248	0.0508475	0.0422794
cg19694460	RSPH10B	7	0.82735	0.8155	0.84084	0.8479	0.784322	0.781598	0.780966	0.78118	0.0508811	0.0497295
cg16269775	S100A5	1	0.62771	0.6203	0.62294	0.62991	0.579735	0.576798	0.565129	0.575494	0.050926	0.0209693
cg10043663	ACCN4	2	0.70483	0.70947	0.6872	0.70883	0.659954	0.641721	0.644528	0.660077	0.0510126	0.0490201
cg10767554	RORA	15	0.7734	0.76139	0.76786	0.77366	0.720631	0.713179	0.708688	0.729707	0.0510263	0.0343165
cg10942084	2015-03-02	19	0.83008	0.8331	0.8489	0.83058	0.781458	0.790658	0.781089	0.784586	0.0512172	0.0302872
cg20794351		8	0.85062	0.83127	0.82389	0.83992	0.797806	0.782248	0.777914	0.781529	0.0515506	0.0489325
cg01798806	TSNARE1	8	0.80356	0.79505	0.80175	0.81171	0.761508	0.756229	0.732832	0.755295	0.0515515	0.048623
cg05122622	TSC22D2	3	0.11006	0.11471	0.09944	0.11649	0.0530242	0.0502447	0.0714268	0.0596648	0.0515849	0.0374068
cg16544010	DLK1	14	0.77219	0.78119	0.7731	0.78809	0.711873	0.729216	0.725243	0.741715	0.0516309	0.0481912
cg18065982	NSUN5	7	0.8018	0.80598	0.80358	0.81195	0.753911	0.771255	0.740783	0.750822	0.0516348	0.0433786
cg22348299	ADAP1	7	0.86835	0.8648	0.85576	0.88544	0.820133	0.824438	0.808472	0.814594	0.0516782	0.0472394
cg06767389	PTPRN2	7	0.82455	0.81363	0.83927	0.83689	0.777943	0.782717	0.778365	0.767534	0.0519453	0.0433786
cg25888386		10	0.13676	0.11694	0.10972	0.13085	0.0634351	0.0783227	0.0655657	0.0787392	0.0520518	0.0495708
cg09362300	JAKMIP3	10	0.8248	0.8373	0.83376	0.83369	0.764114	0.79326	0.78842	0.775155	0.0521501	0.0463613
cg01302119	WDR60	7	0.76817	0.77397	0.76846	0.78064	0.720328	0.732649	0.713521	0.714885	0.0524644	0.0304101
cg04682969	WNT5B	12	0.79088	0.78587	0.78873	0.78868	0.740688	0.738219	0.717723	0.747382	0.0525369	0.0393903
cg27649253	PTPRS	19	0.7891	0.7888	0.80704	0.79867	0.737008	0.745259	0.758276	0.732457	0.0526525	0.0459223
cg08198280	TFF3	21	0.85445	0.84687	0.86749	0.85755	0.80365	0.809324	0.804665	0.797824	0.0527243	0.0273606
cg01427362		1	0.85313	0.84735	0.84869	0.83853	0.807826	0.780222	0.790247	0.798297	0.0527771	0.0402595
cg26467631	BIN1	2	0.85523	0.86464	0.86251	0.86712	0.821028	0.806944	0.808919	0.800796	0.052953	0.0275118
cg27064238	AGGF1	5	0.868	0.8681	0.87335	0.87153	0.821574	0.805955	0.829678	0.811189	0.0531457	0.0312524
cg00306249	PSMD2	3	0.14784	0.13272	0.14474	0.13956	0.0851173	0.0966705	0.0891691	0.0810146	0.0532221	0.0256126
cg22757472	DGKD	2	0.8352	0.82713	0.81769	0.83684	0.777557	0.775119	0.775646	0.775191	0.0533369	0.0230033
cg14361526	MIR487B	14	0.7968	0.78418	0.79639	0.79786	0.75656	0.722958	0.744478	0.737509	0.0534316	0.0497295
cg00256789		2	0.78362	0.7907	0.77787	0.77244	0.715877	0.721908	0.733683	0.739119	0.0535107	0.0390607
cg18044111	LIMS2	2	0.82077	0.81954	0.84608	0.83132	0.786216	0.771075	0.768743	0.777146	0.0536326	0.0453878
cg03853593	SOX30	5	0.8732	0.87928	0.86744	0.87561	0.829935	0.817187	0.816643	0.816866	0.0537248	0.0199182
cg03555203	TSHZ3	19	0.86362	0.85122	0.85716	0.85438	0.801188	0.794977	0.808865	0.806436	0.0537282	0.0196416
cg10101570		8	0.8439	0.85953	0.85898	0.85442	0.808848	0.814521	0.792822	0.785636	0.0537507	0.0489325
cg12986501	C9orf86	9	0.79767	0.78911	0.79626	0.80604	0.74522	0.752841	0.725659	0.750266	0.0537737	0.0433753
cg13594903	STOML2	9	0.15646	0.16707	0.17676	0.16018	0.120204	0.099564	0.11941	0.105782	0.0538775	0.0401084
cg04149603	MMD2	7	0.81672	0.82149	0.82165	0.82443	0.778043	0.757177	0.759996	0.773377	0.0539242	0.0294839
cg05005358	SLC6A19	5	0.8232	0.8116	0.82974	0.83098	0.766928	0.783744	0.774355	0.753779	0.0541786	0.0488046
ch.15.663480R	LEO1	15	0.1117	0.10288	0.08821	0.10233	0.0492426	0.0497326	0.0517907	0.0374452	0.0542272	0.0328788
cg04184143		5	0.10412	0.11881	0.11672	0.11966	0.0617813	0.060152	0.0551383	0.0647965	0.0543605	0.0196416
cg24437834	C1orf159	1	0.80807	0.81231	0.81466	0.82699	0.768651	0.750329	0.770908	0.754582	0.0543899	0.0372737
cg15629893	CELA3A	1	0.82789	0.8161	0.84057	0.81748	0.776074	0.763471	0.780781	0.762492	0.0548056	0.0433786
cg26051135	PPYR1	10	0.82982	0.82667	0.81529	0.82499	0.7784	0.767187	0.764273	0.767619	0.0548228	0.020584
ch.1.572291F	C1orf144	1	0.18085	0.18799	0.19508	0.19981	0.126546	0.138519	0.146681	0.132617	0.0548418	0.0332337
cg08199235		2	0.78892	0.77555	0.80322	0.78453	0.734353	0.732009	0.733407	0.732621	0.0549574	0.0315432
cg14556728		2	0.87888	0.86016	0.86358	0.86263	0.82353	0.805236	0.814631	0.801647	0.0550517	0.0362126
cg19352605	GPT	8	0.76777	0.77539	0.77729	0.77136	0.723258	0.731347	0.713905	0.702844	0.0551138	0.036013
cg27305303	OTOF	2	0.47647	0.46756	0.46201	0.4645	0.401741	0.41692	0.400198	0.429683	0.0554994	0.0457557
cg03836611	CCDC144B	17	0.36089	0.34721	0.35809	0.3596	0.28009	0.302251	0.30602	0.315334	0.0555236	0.0497295
cg09190188		11	0.12793	0.13323	0.12166	0.14478	0.0708931	0.0917458	0.066437	0.0763549	0.0555423	0.0433786
cg06441024		8	0.7881	0.80997	0.79835	0.81448	0.739685	0.747319	0.745585	0.755854	0.0556144	0.0381486
cg00341906		9	0.78043	0.78644	0.79522	0.81014	0.728825	0.738426	0.734825	0.74749	0.055666	0.0446048
cg14349951	C7orf70	7	0.13939	0.15031	0.14461	0.14319	0.0962263	0.0975345	0.0825742	0.0779034	0.0558154	0.0275118
cg00085889		3	0.67256	0.64507	0.65178	0.65991	0.61575	0.590236	0.603638	0.595035	0.0561653	0.0491501
cg18716486	ADAM29	4	0.8132	0.81477	0.80816	0.80963	0.760383	0.752178	0.754631	0.753157	0.0563529	0.00865087
cg07793207	LGI1	10	0.2495	0.25933	0.24707	0.23015	0.199669	0.187595	0.188824	0.183901	0.0565152	0.0379693
cg24066045		14	0.84059	0.86356	0.85791	null	0.791225	0.802254	0.803561	0.792961	0.0565198	0.0498077
cg00297702	ICA1L	2	0.17849	0.18307	0.18181	0.18049	0.119868	0.121321	0.125271	0.131092	0.0565767	0.0100452
cg10687217	ABR	17	0.7362	0.75551	0.74996	0.75228	0.692774	0.687989	0.704967	0.681514	0.0566766	0.0351696
cg24683910		1	0.86192	0.87553	0.85621	0.86778	0.815756	0.794326	0.817592	0.806882	0.0567209	0.0360004
cg05106659	PET112L	4	0.87662	0.88547	0.90758	0.89961	0.837051	0.827743	0.836951	0.840342	0.0567981	0.0418433
cg11402396	SEPHS1	10	0.72784	0.73491	0.7335	0.73441	0.696022	0.671525	0.66068	0.672829	0.0574011	0.0423235
cg05327967	DLGAP4	20	0.86478	0.83832	0.8617	0.86969	0.803033	0.807591	0.789802	0.804072	0.0574979	0.0456051
cg07949433	SCARNA16	17	0.13705	0.15972	0.13477	0.1507	0.0832826	0.0891892	0.0974433	0.0821215	0.0575508	0.0360004
cg15745824		6	0.81388	0.80546	0.83818	0.81909	0.764662	0.757327	0.754747	0.769211	0.0576659	0.0427216
cg06123976	GAB4	22	0.76525	0.76035	0.7462	0.7678	0.692951	0.703006	0.720997	0.691882	0.0576913	0.048101
cg23789604	LRRC66	4	0.83701	0.84427	0.8338	0.84124	0.7944	0.769769	0.790409	0.770814	0.0577319	0.0359398
cg20893898	PLUNC	20	0.86646	0.85269	0.86448	0.87448	0.816691	0.8109	0.791986	0.807486	0.0577617	0.0360199
cg12416053	ROBO2	3	0.87189	0.87201	0.86991	0.8864	0.802172	0.833901	0.819102	0.813234	0.0579504	0.0417046
cg13407231		12	0.64999	0.67068	0.66195	0.66694	0.587715	0.613654	0.618769	0.597452	0.0579925	0.0491623
cg04282029	SV2A	1	0.84502	0.84277	0.84788	0.84492	0.804592	0.78383	0.792517	0.767431	0.0580552	0.0436851
cg06598461		8	0.84613	0.85278	0.85719	0.85429	0.803538	0.803503	0.787391	0.783133	0.0582063	0.0281014
cg04790574	ICMT	1	0.85191	0.84077	0.84835	0.84078	0.804367	0.795969	0.773309	0.774876	0.0583221	0.0463304
cg25232745	C20orf96	20	0.15556	0.14831	0.14861	0.14913	0.101311	0.102915	0.0701612	0.0934379	0.0584463	0.0419694
cg20733124		12	0.82198	0.80567	0.81915	0.81295	0.767016	0.755514	0.762804	0.740588	0.0584571	0.0353789
cg09100017		11	0.84369	0.81632	0.83709	0.84627	0.767686	0.778053	0.773798	0.789254	0.0586448	0.0453878
cg15313403	COL6A1	21	0.84967	0.85814	0.83756	0.85332	0.787594	0.808333	0.782497	0.785585	0.0586702	0.0381486
cg24979318		3	0.85339	0.84117	0.85327	0.86071	0.796693	0.771635	0.805605	0.799443	0.058791	0.0481912
cg13201995	AGPAT1	6	0.86194	0.86089	0.86798	0.89458	0.813597	0.815447	0.81674	0.804343	0.0588159	0.0471582
cg14021286	TM9SF1	14	0.87349	0.88532	0.88176	0.8769	0.833566	0.828398	0.816913	0.80312	0.0588684	0.0372236
cg00452639	LOXHD1	18	0.3929	0.39057	0.38537	0.39904	0.33605	0.31481	0.336501	0.345029	0.0588725	0.0359902
cg14737296	POLE	12	0.88075	0.88972	0.87744	0.88684	0.832684	0.821353	0.823543	0.821219	0.0589877	0.0145891
cg09501049	GRTP1	13	0.85356	0.85936	0.85288	0.86579	0.811473	0.791783	0.805621	0.786377	0.0590841	0.0323757
cg03244428		18	0.86722	0.85159	0.87109	0.8649	0.787585	0.817453	0.810277	0.803083	0.0591007	0.0400525
cg00280345	GPT	8	0.75257	0.75246	0.758	0.76109	0.707286	0.708017	0.689771	0.682139	0.0592269	0.0344879
cg05680531	CHRM2	7	0.15409	0.1528	0.14287	0.15845	0.0774545	0.0984369	0.0946436	0.100462	0.0593031	0.0301115
cg04930982	UST	6	0.92756	0.92146	0.92519	0.92534	0.872686	0.861653	0.872867	0.854866	0.0593698	0.0177676
cg22808819		11	0.78063	0.77781	0.77431	0.77762	0.709136	0.723581	0.739624	0.700417	0.0594031	0.0489325
cg14050395		4	0.78197	0.80335	0.81447	0.80283	0.750457	0.730936	0.746528	0.736801	0.0594746	0.0436851
cg12195149	MADD	11	0.83154	0.82895	0.84422	0.81876	0.784017	0.771372	0.763803	0.766225	0.0595132	0.0350549
cg12900489	FMN1	15	0.86484	0.85362	0.8582	0.86617	0.80367	0.798196	0.798338	0.803747	0.0597195	0.0108818
ch.5.2533205R	FAM13B	5	0.13535	0.13937	0.12454	0.1213	0.0718251	0.0878027	0.0533353	0.0678539	0.0599357	0.0446048
cg19065045	DDB1	11	0.83891	0.83104	0.82067	0.84399	0.779254	0.775385	0.783074	0.75683	0.0600169	0.0391677
cg07739959	IP6K2	3	0.15393	0.1486	0.15782	0.15865	0.093515	0.0953534	0.0951424		0.0600798	0.0197202
cg22862412	C14orf80	14	0.84746	0.86392	0.85667	0.83848	0.801146	0.795994	0.777605	0.791173	0.0601529	0.0373613
cg15942562	CDCA3	12	0.84336	0.84177	0.83273	0.85316	0.790803	0.765051	0.787446	0.786627	0.0602732	0.0359284
cg09578086	EHMT2	6	0.85807	0.82939	0.85016	0.84516	0.791174	0.779288	0.778389	0.790998	0.0607326	0.0343766
cg27496570	FOXK1	7	0.83616	0.85056	0.83512	0.83548	0.796852	0.780633	0.775349	0.760856	0.0609077	0.0433786
cg00654637	MIR219-2	9	0.8724	0.87389	0.88539	0.86032	0.820653	0.796919	0.813039	0.817533	0.0609642	0.0359398
cg25590734	CCDC124	19	0.17472	0.17967	0.17511	0.1757	0.124431	0.130139	0.106879	0.0991797	0.0611429	0.0359284
cg14363127		9	0.85265	0.8449	0.8355	0.85499	0.785546	0.796097	0.789244	0.772133	0.061255	0.0308543
cg20676317	ADAM8	10	0.84063	0.85076	0.86613	0.86468	0.780186	0.793844	0.807579	0.794997	0.0613981	0.0419694
cg18536042	PRX	19	0.8132	0.81894	0.83627	0.81729	0.767167	0.760099	0.772292	0.739865	0.0615694	0.0460383
cg21766145		12	0.84264	0.84116	0.85926	0.82869	0.794946	0.771264	0.778029	0.779982	0.0618823	0.0390757
cg07035022	2015-03-04	2	0.72538	0.73498	0.73893	0.74389	0.684473	0.686568	0.674564	0.64993	0.0619112	0.049777
ch.1.1103899F	CSMD2	1	0.15695	0.13765	0.14738	0.13038	0.0810739	0.0699278	0.086074	0.0863359	0.0622371	0.0316764
cg07371747	CIITA	16	0.80662	0.79801	0.80942	0.8072	0.745994	0.753061	0.753397	0.719379	0.062355	0.0420155
cg14282850	TACC2	10	0.40356	0.40408	0.41173	0.42203	0.348486	0.342748	0.352667	0.34765	0.0624621	0.0165072
cg16269010		13	0.52474	0.52735	0.51527	0.53742	0.46274	0.471169	0.474148	0.446791	0.0624829	0.0360004
cg22249566	SYAP1	X	0.15682	0.18335	0.18966	0.17037	0.11056	0.11395	0.11194	0.113668	0.0625202	0.0345468
cg16991316		10	0.73721	0.71059	0.71787	0.7403	0.671372	0.661228	0.661584	0.66145	0.0625838	0.0360004
cg19014214		11	0.82569	0.83107	0.8325	0.83886	0.775341	0.771799	0.760645	0.769361	0.0627434	0.0132085
cg04607032		17	0.90643	0.90169	0.91012	0.9214	0.840226	0.842046	0.866405	0.839563	0.06285	0.0360004
cg24720361	MARS	12	0.14564	0.15603	0.15068	0.1635	0.0784943	0.078268	0.10092	0.106118	0.0630124	0.039784
cg00099441		2	0.15145	0.15292	0.14437	0.14703	0.100793	0.0822845	0.0830165	0.0775321	0.0630358	0.0202953
cg03786336	HES1	3	0.14705	0.14046	0.14743	0.14445	0.0937927	0.068902	0.0756666	0.0883452	0.0631709	0.0235765
ch.3.3371471R	NLGN1	3	0.10607	0.10735	0.0818	0.10167	0.0470998	0.0372916	0.0236688	0.0357131	0.0632792	0.0355858
cg13832372	LHX6	9	0.14013	0.1333	0.14263	0.15058	0.0809223	0.0685371	0.0817074	0.08196	0.0633783	0.0163192
cg13741876		6	0.80379	0.79128	0.81011	0.82573	0.756536	0.737107	0.750498	0.731947	0.0637055	0.0463671
cg21144940	BTBD2	19	0.83223	0.84577	0.84811	0.85372	0.794485	0.780697	0.789457	0.760313	0.0637194	0.0433786
cg15172966		12	0.86488	0.87195	0.85977	0.85771	0.795028	0.819168	0.787306	0.79765	0.0637898	0.0345468
cg07628084	LAMA4	6	0.82947	0.81491	0.80758	0.82095	0.773696	0.736305	0.74498	0.762452	0.0638695	0.049783
cg02121104	EIF2B2	14	0.27398	0.28538	0.28527	0.2782	0.208463	0.221241	0.2055	0.230839	0.0641964	0.0269361
cg25754485	ZBTB47	3	0.58957	0.57803	0.58284	0.60565	0.52744	0.542216	0.5125	0.516277	0.0644143	0.0436871
cg02725269	KLK1	19	0.7066	0.71984	0.70325	0.73115	0.656651	0.629467	0.658144	0.657251	0.0648317	0.0474881
cg15272186	LOC285830	6	0.82561	0.80177	0.83635	0.82846	0.757801	0.766383	0.741169	0.767199	0.0649096	0.0482999
cg15466176		12	0.86124	0.83233	0.86293	0.83435	0.783151	0.791716	0.785107	0.771211	0.064916	0.0463203
cg20407796	B3GNTL1	17	0.85924	0.86293	0.86068	0.84814	0.785221	0.817804	0.784424	0.783652	0.0649721	0.0433103
cg26512459		11	0.80966	0.80859	0.79833	0.81271	0.755537	0.744091	0.732757	0.736942	0.0649907	0.0208789
cg18908342	SPAG5	17	0.76419	0.76196	0.78158	0.77391	0.708165	0.685529	0.717068	0.710769	0.065027	0.0372236
cg17760043	FAT4	4	0.62526	0.63858	0.60703	0.61346	0.570336	0.560105	0.545372	0.547886	0.0651579	0.0433786
cg07049424	RBMX	X	0.75843	0.77197	0.76951	0.74272	0.692502	0.71335	0.687559	0.68828	0.0652345	0.0433103
cg05482306	LOC100286948	5	0.78741	0.79833	0.7809	0.80044	0.733925	0.726766	0.71708	0.728226	0.0652707	0.0203614
cg20416648	FAM172A	5	0.83431	0.81699	0.81533	0.83772	0.763527	0.779093	0.757784	0.74116	0.0656964	0.0483533
cg00004859		3	0.80385	0.80622	0.82916	0.82672	0.753775	0.755752	0.756197	0.737094	0.0657832	0.0358658
cg10335230		11	0.68229	0.70281	0.68817	0.71698	0.633554	0.643879	0.624421	0.625163	0.065808	0.042117
cg25910083	C17orf64	17	0.80674	0.80631	0.79977	0.82872	0.750441	0.744979	0.757238	0.725412	0.0658677	0.0446871
cg07275670		5	0.8929	0.8972	0.90324	0.88337	0.83682	0.808658	0.84524	0.82211	0.0659706	0.0427533
cg27131667	SPG7	16	0.83303	0.82828	0.82899	0.83918	0.772658	0.759635	0.770718	0.761782	0.066172	0.010276
cg08904445		7	0.70015	0.70638	0.71291	0.72401	0.644963	0.639937	0.64472	0.64868	0.0662875	0.0173976
cg00130778		22	0.69501	0.69414	0.6909	0.71464	0.624107	0.621116	0.634254	0.649194	0.0665048	0.036013
cg26736099	CSHL1	17	0.37094	0.39394	0.3776	0.3796	0.332698	0.302451	0.325001	0.295783	0.0665369	0.0497295
cg26019250		11	0.24332	0.22549	0.25114	0.25818	0.162886	0.187137	0.174562	0.187098	0.0666118	0.0420155
cg03347018	MSC	8	0.17806	0.18491	0.19277	0.18262	0.139701	0.103038	0.109469	0.118688	0.0668658	0.0373613
cg08593252		7	0.52883	0.53481	0.52348	0.53779	0.479657	0.448832	0.471655	0.457172	0.0668984	0.0317371
cg09363076	TTC7B	14	0.88072	0.87304	0.90268	0.89731	0.827307	0.823577	0.834077	0.799519	0.0673176	0.049777
cg14216348	EHD2	19	0.58521	0.57032	0.5584	0.56265	0.496262	0.504337	0.495298	0.510908	0.0674438	0.0269131
cg21113846		7	0.87813	0.87298	0.87356	0.89973	0.817859	0.815297	0.825186	0.79605	0.0675022	0.0386259
cg17284553		7	0.34088	0.35046	0.36654	0.36314	0.30302	0.28554	0.296805	0.265233	0.0676054	0.0491745
cg09843272	CAMK2B	7	0.77985	0.79208	0.79131	0.78503	0.719938	0.738229	0.718037	0.701184	0.0677205	0.0344879
ch.20.234237F	JAG1	20	0.13345	0.11551	0.11974	0.11204	0.0686398	0.0547272	0.0424853	0.0437	0.0677969	0.030864
cg12120251		3	0.63304	0.65516	0.6329	0.65764	0.587781	0.580666	0.565987	0.573053	0.0678132	0.0351696
cg19909865	PCDH10	4	0.17096	0.1791	0.2046	0.1946	0.123795	0.122212	0.111144	0.120568	0.0678855	0.0343079
cg17025683	SNORD78	1	0.16537	0.19724	0.17724	0.1715	0.110267	0.115003	0.116986	0.0975474	0.0678867	0.0347544
cg09427016	ACSF3	16	0.67298	0.68648	0.6824	0.67668	0.637433	0.605241	0.59316	0.610998	0.0679271	0.0457873
cg05320842	OR10G3	14	0.76034	0.76024	0.76428	0.78533	0.703158	0.68025	0.717308	0.697721	0.0679382	0.0451264
cg10703101	AMAC1L3	17	0.81274	0.81915	0.79852	0.82932	0.755604	0.749165	0.738563	0.744402	0.0679988	0.0293895
cg25785303	GREB1	2	0.66318	0.69057	0.69354	0.68394	0.599786	0.627254	0.614618	0.617575	0.0679994	0.0382875
cg22960135	SHKBP1	19	0.19587	0.16307	0.20458	0.18801	0.108501	0.121083	0.126113	0.123627	0.0680515	0.0451264
ch.2.2685596F	SAP130	2	0.11475	0.1113	0.07658	0.10215	0.0229514	0.0386085	0.0293572	0.0412761	0.0681467	0.0436851
cg00731683	LTB	6	0.24443	0.22986	0.25513	0.26166	0.200785	0.172072	0.171617	0.173056	0.0683874	0.0463304
cg26717418	DOCK1	10	0.80649	0.81272	0.81235	0.80764	0.746567	0.738366	0.740999	0.739197	0.0685179	0.0039616
cg07461772	SMPD3	16	0.13525	0.14333	0.12583	0.14843	0.0678326	0.0520275	0.0683165	0.0881789	0.0691211	0.0372838
cg22981198	BTBD7	14	0.86436	0.87595	0.86097	0.86745	0.806306	0.794131	0.810411	0.780691	0.0692976	0.0278539
cg18919660	FLRT2	14	0.81773	0.83321	0.83469	0.8236	0.752841	0.763976	0.780561	0.7341	0.0694377	0.049539
cg04548722	LOC440335	16	0.62246	0.62631	0.58961	0.60444	0.535982	0.543549	0.535654	0.549338	0.0695742	0.0381486
cg12584590	TMEM233	12	0.85357	0.82912	0.84145	0.84939	0.754889	0.79395	0.782766	0.76321	0.0696786	0.0482999
cg06532611	ZNF550	19	0.86397	0.84872	0.84854	0.86113	0.791303	0.805925	0.77348	0.772652	0.0697498	0.0371224
cg00393407		4	0.91421	0.88431	0.90298	0.88996	0.850897	0.817573	0.829047	0.814024	0.0699797	0.0497295
cg04117480	ADAM30	1	0.84238	0.84482	0.8737	0.85221	0.776484	0.77214	0.79767	0.786805	0.0700029	0.0379693
cg22367556	ANKS1B	12	0.52629	0.52371	0.51014	0.51247	0.444177	0.429901	0.467771	0.449695	0.0702662	0.0359398
cg19214184	C12orf51	12	0.77854	0.7951	0.77117	0.7862	0.70399	0.71151	0.71319	0.721177	0.0702861	0.0190725
ch.16.350833F	USP7	16	0.18012	0.16638	0.16217	0.1746	0.0992414	0.0933749	0.102192	0.107169	0.0703231	0.0125663
cg20149937		19	0.85272	0.8279	0.85619	0.86636	0.798658	0.780027	0.768449	0.773869	0.0705417	0.047586
cg08903631	CD300LG	17	0.1897	0.18942	0.17057	0.1616	0.0901904	0.100695	0.119735	0.117498	0.070793	0.0433116
cg13912196	TLE3	15	0.87168	0.88396	0.86202	0.87578	0.809718	0.81613	0.809511	0.774376	0.0709262	0.0474394
cg05935075		1	0.78648	0.78778	0.77126	0.77461	0.710502	0.727878	0.71548	0.682004	0.0710665	0.0475785
cg27521571	COMT	22	0.83874	0.82707	0.82386	0.82243	0.768089	0.733235	0.756405	0.7697	0.0711676	0.0372236
cg10671066	SLAMF6	1	0.15821	0.15325	0.15092	0.1324	0.0794963	0.0701247	0.0877824	0.0724968	0.07122	0.0225399
cg09158651		7	0.77738	0.7847	0.7948	0.81042	0.726621	0.718573	0.722063	0.715073	0.0712424	0.0273522
cg26112390	GOLGA2L1	12	0.80814	0.77063	0.7799	0.80219	0.715812	0.717135	0.722323	0.720607	0.071246	0.036013
cg13432010	MASP2	1	0.85612	0.86718	0.85395	0.87726	0.806187	0.799399	0.777437	0.786232	0.0713136	0.0323757
cg15940508		6	0.20418	0.22109	0.21055	0.22008	0.143381	0.120445	0.136737	0.169391	0.0714864	0.0497295
cg23661824	CRTC1	19	0.8739	0.86467	0.85734	0.86039	0.800718	0.778392	0.804177	0.787016	0.0714994	0.0230474
cg00001249		14	0.81397	0.8171	0.82751	0.81208	0.750426	0.769695	0.745297	0.719027	0.0715537	0.0498077
cg23914694	GALNT9	12	0.80553	0.78442	0.79621	0.80776	0.737425	0.723372	0.70548	0.740185	0.0718648	0.0386705
cg18295261	FBXO34	14	0.84446	0.82745	0.83761	0.85077	0.772771	0.77707	0.776259	0.746307	0.0719708	0.0350549
cg15924738	AKAP6	14	0.81894	0.79505	0.79912	0.82478	0.753297	0.740039	0.717013	0.739614	0.0719817	0.0457557
cg00039057	UCRC	22	0.29267	0.30392	0.28728	0.304	0.225264	0.22948	0.235195	0.209662	0.072067	0.0210589
cg18558423	ITPR3	6	0.77955	0.76789	0.75926	0.77765	0.702306	0.694514	0.703865	0.69496	0.0721762	0.0131006
cg02225305	CDC42BPG	11	0.80484	0.78545	0.82061	0.81302	0.723328	0.73871	0.753749	0.71878	0.0723383	0.0489325
cg25277100	EXOC3L2	19	0.69559	0.69179	0.68338	0.71207	0.641209	0.634881	0.614703	0.60236	0.0724192	0.0476627
cg17755386	SNORD46	1	0.21429	0.22609	0.22161	0.21673	0.166381	0.147095	0.144416	0.130999	0.0724573	0.0273606
cg06438577	PACS2	14	0.82063	0.80318	0.79239	0.82346	0.74402	0.741112	0.727561	0.736501	0.0726163	0.0302872
cg09705457		16	0.1124	0.11075	0.14362	0.11812	0.0335485	0.0493843	0.0702293	0.0407267	0.0727503	0.0488046
cg02796621	MIR1180	17	0.80172	0.7999	0.79928	0.80066	0.719845	0.736353	0.740662	0.713572	0.0727819	0.0189915
cg08064997	ETV6	12	0.81235	0.79662	0.81481	0.8332	0.758778	0.737708	0.740004	0.728876	0.0729036	0.0390607
cg03584056	UHRF1	19	0.34565	0.35782	0.36818	0.35181	0.27673	0.299826	0.292261	0.262156	0.0731214	0.0381486
cg07792446	BLVRB	19	0.57803	0.58648	0.59051	0.58354	0.512946	0.503606	0.519332	0.509764	0.0732281	0.00726973
cg18662365		3	0.85233	0.88207	0.85853	0.85927	0.772133	0.78503	0.790014	0.812036	0.073247	0.0447322
cg18190433		17	0.78712	0.79517	0.7938	0.78468	0.729923	0.729065	0.695434	0.713216	0.073283	0.0314482
cg08125181	LIMCH1	4	0.79244	0.80685	0.79143	0.80402	0.729833	0.74116	0.722164	0.706014	0.0738921	0.0302872
cg04761231	RPL35	9	0.2646	0.26878	0.29878	0.28131	0.216004	0.203866	0.199174	0.198672	0.0739385	0.0317219
cg27046460		1	0.74478	0.72793	0.75011	0.73845	0.67273	0.672195	0.669097	0.651346	0.0739755	0.0204584
cg20305726	DEFB126	20	0.69996	0.66616	0.68838	0.69196	0.597939	0.623581	0.603275	0.625702	0.0739905	0.0401084
cg02875610		9	0.4044	0.41674	0.41657	0.39645	0.341697	0.321307	0.338211	0.336843	0.0740255	0.0190725
cg25879836	TAF10	11	0.31363	0.31805	0.33077	0.32297	0.271156	0.227174	0.24451	0.24634	0.07406	0.0380081
cg09873772	GLYR1	16	0.77167	0.77497	0.76597	0.77639	0.71341	0.697431	0.709593	0.671703	0.0742157	0.0372838
cg17703996	PCNXL3	11	0.86595	0.8766	0.88298	0.88514	0.814551	0.810063	0.779998	0.808451	0.0744018	0.0334268
cg22305187		8	0.79353	0.76971	0.78224	0.79248	0.681029	0.727852	0.710486	0.715927	0.0756662	0.0478819
cg13733403		19	0.79163	0.80019	0.8129	0.78735	0.694859	0.726292	0.739021	0.728464	0.0758584	0.0451264
cg23239874	FLT4	5	0.92678	0.90455	0.91269	0.92553	0.866463	0.851001	0.826281	0.822222	0.0758958	0.0498077
cg19112804		12	0.77267	0.75661	0.77522	0.75938	0.707713	0.68221	0.695145	0.674342	0.0761173	0.0302872
cg17402279	FAM120B	6	0.87041	0.88548	0.88148	0.90133	0.828855	0.793451	0.811995	0.797754	0.0766611	0.0381973
cg24520975		6	0.84744	0.83765	0.84341	0.85307	0.783726	0.775952	0.772511	0.74268	0.0766754	0.0350549
cg15536663	EPB41L4A	5	0.17794	0.18525	0.16228	0.19354	0.095607	0.120325	0.0897387	0.106591	0.0766872	0.0345468
cg03924483	PYY2	17	0.695	0.71924	0.71697	0.70096	0.646857	0.61339	0.650898	0.613078	0.0769869	0.0497295
cg22433521	FER1L4	20	0.84019	0.85865	0.85033	0.86602	0.788616	0.765413	0.771239	0.780037	0.0774714	0.0209041
cg13341153		10	0.20526	0.22109	0.22859	0.19861	0.135057	0.127714	0.135553	0.145336	0.0774724	0.0233057
cg13206220	RGMA	15	0.83052	0.80854	0.81151	0.82795	0.740934	0.72412	0.771297	0.732179	0.0774976	0.0480775
cg06547513	BOD1	5	0.24638	0.26182	0.23955	0.27717	0.175406	0.196669	0.170528	0.171942	0.0775938	0.0381486
cg05513300	FGF11	17	0.72008	0.72314	0.71145	0.71872	0.630637	0.633099	0.642885	0.655818	0.0777377	0.0145891
cg11212234		5	0.58541	0.55109	0.58008	0.5845	0.511634	0.50417	0.480754	0.493358	0.0777913	0.0390607
cg02321096	SUCLG2	3	0.79956	0.79794	0.79806	0.79048	0.728488	0.698137		0.72923	0.0778917	0.0390056
cg17022488		1	0.85998	0.86485	0.86164	0.88046	0.771848	0.795779	0.810507	0.777015	0.0779451	0.0360004
cg19442593		2	0.86276	0.85128	0.8772	0.87456	0.786282	0.781202	0.798622	0.787083	0.0781527	0.0177676
cg04891577	CYFIP1	15	0.57897	0.58858	0.58035	0.58878	0.503184	0.501984	0.510556	0.507831	0.0782814	0.00324016
cg00611495	LOC146336	16	0.25478	0.22079	0.22688	0.21942	0.15304	0.164041	0.153123	0.136435	0.0788079	0.0358529
cg14910854	LOC150776	2	0.69016	0.69066	0.71589	0.72184	0.627408	0.62195	0.646887	0.60706	0.0788112	0.0461927
cg14323854	ZNF177	19	0.86512	0.88282	0.86762	0.88029	0.812526	0.770552	0.7921	0.804802	0.0789676	0.0360004
cg13950558	BLOC1S3	19	0.78264	0.76749	0.79303	0.79733	0.724232	0.686255	0.694832	0.71902	0.079038	0.0434582
cg06106839		12	0.87718	0.87152	0.87747	0.88761	0.794678	0.799663	0.814616	0.788489	0.0790837	0.015175
cg00187059	DAXX	6	0.57256	0.57548	0.54837	0.55921	0.499114	0.50441	0.472436	0.463192	0.079117	0.046613
cg18123072	CSNK1G3	5	0.81761	0.80544	0.80612	0.83911	0.738221	0.742349	0.751767	0.719434	0.079127	0.0371992
cg12619612		7	0.9382	0.92558	0.93835	0.92427	0.838545	0.865177	0.865496	0.839888	0.0793236	0.0263244
cg18994438	FMNL1	17	0.84123	0.86807	0.84493	0.8532	0.777717	0.79094	0.769916	0.749184	0.0799183	0.0372838
cg02878739	AGAP1	2	0.72169	0.73349	0.75907	0.72914	0.659135	0.665604	0.66412	0.634547	0.0799958	0.0390056
cg03297192	CCL11	17	0.8568	0.86333	0.86553	0.8801	0.790115	0.757137	0.792454	0.804849	0.0803012	0.0418384
cg26675382	NUP43	6	0.23736	0.21941	0.2318	0.24797	0.1603	0.17176	0.138316	0.144598	0.0803916	0.0319583
cg17203155	EFNA5	5	0.82912	0.83067	0.79851	0.8208	0.719996	0.741324	0.750773	0.745363	0.0804111	0.0347163
cg05911136	PLEKHG4B	5	0.92631	0.91078	0.91196	0.92043	0.848919	0.842009	0.845008	0.811785	0.0804397	0.0302872
cg22860963		2	0.80444	0.78908	0.77795	0.768	0.714843	0.698667	0.706969	0.696501	0.0806227	0.0273798
cg04211175	LYPD6B	2	0.34226	0.31734	0.32719	0.30237	0.263026	0.244954	0.229226	0.22925	0.0806759	0.0434752
cg07601747	NAALADL2	3	0.78907	0.79576	0.77244	0.76602	0.716418	0.715354	0.691772	0.67681	0.0807337	0.0451264
cg16023400		1	0.80844	0.77552	0.79928	0.80807	0.704377	0.723123	0.718919	0.721818	0.0807682	0.0273522
cg04116297	CCR3	3	0.82018	0.81455	0.83493	0.81902	0.750319	0.733855	0.743034	0.737944	0.0808821	0.00983122
cg17296483	WIZ	19	0.87419	0.86347	0.8691	0.88209	0.810231	0.791319	0.784667	0.778948	0.0809209	0.020542
cg18202080		2	0.32471	0.32941	0.31334	0.32431	0.238885	0.240468	0.25966	0.228486	0.0810677	0.0177676
cg26561267	KLHL35	11	0.85131	0.83547	0.83721	0.83622	0.752894	0.781834	0.757463	0.743612	0.0811016	0.0275118
cg04490024		8	0.46988	0.48701	0.47698	0.47908	0.39812	0.386043	0.401405	0.402367	0.0812538	0.00751616
cg15360378		14	0.58744	0.56305	0.58512	0.59609	0.502894	0.516774	0.49215	0.494818	0.0812662	0.0273606
cg19672145	SPRED2	2	0.8475	0.85525	0.87301	0.88182	0.797017	0.77789	0.768157	0.789131	0.0813466	0.0344879
ch.22.363412F	AP1B1	22	0.16049	0.12445	0.1364	0.14758	0.0601541	0.0463359	0.0656136	0.0707952	0.0815053	0.0299624
cg05730269	PHLDB1	11	0.83276	0.81354	0.80861	0.84083	0.75735	0.73328	0.73891	0.737601	0.0821497	0.0293895
cg04368242	CAMTA1	1	0.81896	0.83487	0.828	0.82335	0.733144	0.751478	0.727269	0.764682	0.0821519	0.0282341
cg09636727	ST6GALNAC5	1	0.83966	0.84811	0.87383	0.86952	0.786405	0.771438	0.793594	0.75021	0.0823682	0.0486823
cg07318372	CHRM3	1	0.89229	0.88959	0.89599	0.91839	0.823933	0.813034	0.834438	0.79516	0.0824236	0.0360004
cg06631999	STMN1	1	0.91524	0.91975	0.91016	0.91447	0.850528	0.833596	0.832895	0.812878	0.0824308	0.0201778
cg00160914	DDX20	1	0.31619	0.30901	0.3167	0.28147	0.222332	0.24355	0.20974	0.215306	0.0831107	0.0378304
cg05188837		16	0.5461	0.51287	0.5073	0.53686	0.428106	0.444719	0.456848	0.440418	0.0832596	0.0372236
cg09166898	RHOV	15	0.80437	0.81915	0.80342	0.80669	0.718631	0.733513	0.697051	0.751223	0.083303	0.0434752
cg21877473	CASC4	15	0.73847	0.73705	0.74064	0.7391	0.650285	0.685775	0.652828	0.632394	0.0834945	0.0374068
cg14091531		1	0.87301	0.89807	0.88411	0.91237	0.803818	0.804513	0.816247	0.807135	0.0839618	0.0256126
cg09473585	C3orf14	3	0.87668	0.88228	0.84026	0.87019	0.798813	0.776408	0.78622	0.770343	0.0844064	0.0372737
cg22866875	XKR6	8	0.60118	0.57693	0.57559	0.5863	0.489194	0.505794	0.503056	0.503775	0.0845453	0.0145891
cg10361922	VPS25	17	0.14346	0.14301	0.16237	0.16177	0.0707255	0.0765957	0.0669131	0.058046	0.0845824	0.0131006
cg06673273		3	0.22546	0.2462	0.21626	0.26294	0.136151	0.162619	0.1511	0.161856	0.0847836	0.0428913
cg00874230	TESC	12	0.16506	0.1505	0.19531	0.15735	0.0737454	0.0740537	0.0864999	0.0947267	0.0847986	0.0361569
cg04520340	PRKCZ	1	0.74219	0.72875	0.73738	0.76746	0.661849	0.639277	0.654435	0.680099	0.0850299	0.0402772
cg10011232	FKBP8	19	0.14103	0.13517	0.15943	0.16632	0.0840432	0.0649618	0.0491662	0.0615465	0.0855581	0.0317973
cg07663200		17	0.20798	0.2363	0.20192	0.22483	0.146029	0.120683	0.120855	0.141217	0.0855614	0.0316764
ch.12.2933188F	CHFR	12	0.14231	0.16716	0.15858	0.19426	0.0897851	0.0628665	0.093312	0.0738179	0.0856321	0.0472263
cg23517743	LRRFIP1	2	0.83158	0.82502	0.8314	0.83852	0.730618	0.7663	0.756071	0.729877	0.0859136	0.0274002
cg08839272	KBTBD5	3	0.41616	0.41071	0.40036	0.41721	0.328478	0.322961	0.311738	0.337047	0.0860542	0.0115364
cg12492157		7	0.66223	0.67081	0.67152	0.65995	0.593096	0.571818	0.605192	0.548335	0.0865169	0.0453648
cg07882546		5	0.56622	0.55034	0.53595	0.52411	0.458405	0.461796	0.436997	0.471054	0.087092	0.0372236
cg25426044		8	0.77531	0.79464	0.78256	0.80883	0.715577	0.712206	0.694242	0.689242	0.0875182	0.0274934
cg25191596	MAS1L	6	0.76056	0.7542	0.79394	0.77298	0.693524	0.68909	0.689976	0.656877	0.0880533	0.039784
cg17691880	ZNF562	19	0.22722	0.21864	0.17568	0.21245	0.107597	0.135404	0.117147	0.120811	0.088258	0.0429494
cg24727343		7	0.88568	0.85263	0.84994	0.86821	0.783703	0.775975	0.775215	0.766505	0.0887655	0.0209794
cg23168192	SLC7A8	14	0.85704	0.84068	0.87029	0.865	0.778296	0.785457	0.777937	0.735371	0.088987	0.0446871
cg08335767	HMGA1	6	0.21753	0.2335	0.19828	0.19697	0.110899	0.13358	0.12351	0.120515	0.0894436	0.0267526
cg05590156	TRIO	5	0.85447	0.83316	0.83852	0.83715	0.76773	0.763777	0.754445	0.718953	0.0895988	0.0373613
cg24682012	SMPD1	11	0.32693	0.33864	0.29378	0.33467	0.234037	0.236295	0.227947	0.236514	0.0898065	0.0293895
cg13396858		9	0.21511	0.17566	0.16397	0.18546	0.101064	0.0989562	0.0810298	0.0986742	0.0901191	0.036013
cg09889848	DIP2C	10	0.22751	0.22979	0.26571	0.24514	0.148472	0.169652	0.139905	0.148893	0.090307	0.030864
cg18171645		3	0.31765	0.29124	0.30116	0.30923	0.227187	0.194721	0.209338	0.225792	0.0905606	0.0237183
cg02578321	C1orf229	1	0.75384	0.78232	0.76304	0.77632	0.700788	0.659776	0.674976	0.676045	0.0909835	0.0301389
cg03170665	FAM138B	2	0.73261	0.7261	0.71127	0.67544	0.61783	0.614983	0.62766	0.620738	0.0910522	0.0420155
cg13701768	PAX5	9	0.86006	0.85395	0.84727	0.87869	0.777068	0.792248	0.750504	0.755182	0.0912421	0.0358529
cg22894983	KLF1	19	0.72165	0.7368	0.72409	0.72915	0.666094	0.631297	0.615174	0.633945	0.0912951	0.0320129
cg08644839	VSIG8	1	0.86584	0.83281	0.85165	0.85842	0.783539	0.761839	0.757713	0.740244	0.0913464	0.0332337
cg08502159	BAT4	6	0.80686	0.81074	0.82631	0.80127	0.743352	0.706011	0.726245	0.704008	0.0913913	0.0302872
cg02387745	AFP	4	0.86213	0.81105	0.84205	0.82453	0.751543	0.734984	0.750619	0.736848	0.0914416	0.0358658
cg18625289	MBD3	19	0.57537	0.56249	0.55538	0.57829	0.46122	0.477334	0.506997	0.459761	0.0915547	0.0371224
cg14235811	MCART1	9	0.25293	0.24262	0.23487	0.25077	0.157663	0.184896	0.152203	0.120137	0.091573	0.046613
cg05891849	PIK3R6	17	0.37857	0.37445	0.35703	0.3905	0.292593	0.296379	0.292507	0.252126	0.0917364	0.0381973
cg13518625		8	0.12145	0.11011	0.16279	0.14597	0.0480171	0.0484388	0.0435309	0.0323821	0.0919877	0.0377118
cg21134182	ZNF516	18	0.76238	0.76763	0.738	0.77556	0.690045	0.633956	0.676052	0.67524	0.0920692	0.0499228
cg17758905	SKINTL	1	0.89647	0.8677	0.89411	0.87899	0.788454	0.795781	0.808669	0.775942	0.0921059	0.0230033
cg12303084	ZMYND8	20	0.21445	0.21381	0.21585	0.2056	0.133792	0.10458	0.133011	0.109755	0.0921431	0.0151914
cg06819923	ZP2	16	0.70045	0.69927	0.68972	0.71332	0.608702	0.591518	0.611218	0.620928	0.0925984	0.014578
cg16484575	LGI3	8	0.84944	0.83976	0.83767	0.82911	0.761215	0.752181	0.736658	0.735107	0.0927049	0.0131006
cg24211775		19	0.62056	0.64104	0.61916	0.66118	0.570835	0.521229	0.541884	0.536138	0.0929635	0.0482539
cg15174248	CAMK2A	5	0.52114	0.49641	0.5082	0.47819	0.432042	0.419475	0.380035	0.400442	0.0929865	0.0492474
cg14416316	COL4A2	13	0.88685	0.88376	0.87822	0.88031	0.796713	0.788703	0.787408	0.784297	0.0930049	0.00170634
cg08996521	CISH	3	0.20423	0.22288	0.21958	0.20205	0.132266	0.112968	0.109235	0.121341	0.0932324	0.0116867
cg23505798	FAM3A	X	0.82056	0.84014	0.82013	0.83742	0.73657	0.717338	0.758029	0.7326	0.0934282	0.0242114
cg13311440	CD48	1	0.19473	0.19155	0.15761	0.19047	0.0971362	0.0806042	0.076066	0.106785	0.0934422	0.030864
cg14181345		9	0.77539	0.75227	0.77318	0.75172	0.68377	0.644136	0.689421	0.661414	0.0934548	0.0360004
cg21282997	IL18RAP	2	0.35506	0.36299	0.36239	0.39714	0.295873	0.257039	0.287423	0.263387	0.0934645	0.0407635
cg09177545		16	0.93616	0.91702	0.93348	0.95306	0.847088	0.86384	0.835927	0.818651	0.0935533	0.035076
cg24240077	C11orf67	11	0.75082	0.75619	0.75643	0.78124	0.674734	0.670645	0.668143	0.65567	0.0938718	0.014578
cg19427345	MFSD7	4	0.78168	0.83028	0.8208	0.81164	0.720324	0.718342	0.737508	0.692248	0.0939946	0.0453648
cg03025466	SLC6A8	X	0.55397	0.53363	0.54787	0.52568	0.433193	0.451846	0.419195	0.480928	0.0939967	0.0497295
cg16988810	VARS	6	0.29792	0.32735	0.29081	0.29171	0.210218	0.222909	0.197637	0.200951	0.0940191	0.0256126
cg21397124		4	0.55796	0.57522	0.60062	0.57776	0.494284	0.468405	0.483606	0.488159	0.0942765	0.0256717
cg17879352	MAEA	4	0.86372	0.8405	0.84462	0.83282	0.775771	0.747625	0.754047	0.726641	0.0943941	0.0349766
cg14773228	GLI2	2	0.86294	0.86994	0.87221	0.88145	0.786636	0.791842	0.759591	0.770087	0.0945961	0.015522
ch.2.4116732R	NRP2	2	0.31043	0.30988	0.29084	0.29728	0.200248	0.238963	0.182573	0.207667	0.0947447	0.0371992
cg01241576	IGFBP7	4	0.845	0.83247	0.81967	0.82695	0.742253	0.759757	0.723183	0.719859	0.0947596	0.0273522
cg12106271	TIAM2	6	0.83224	0.78961	0.81931	0.82187	0.737772	0.706353	0.739652	0.700201	0.094763	0.0431268
cg20674424	MIR1248	3	0.20705	0.21234	0.22401	0.22332	0.140689	0.120979	0.121089	0.103032	0.0952328	0.0168384
cg13695261	RNF113B	13	0.70186	0.65677	0.69246	0.70066	0.590136	0.608472	0.602409	0.569471	0.0953154	0.041618
cg00925831	SVEP1	9	0.78334	0.79017	0.81513	0.80567	0.715587	0.705917	0.694624	0.696518	0.0954161	0.0163629
cg14190522	DAB2IP	9	0.67308	0.67127	0.68287	0.69649	0.607307	0.552789	0.587854	0.593184	0.0956439	0.0372838
cg23202262		12	0.8087	0.79775	0.78363	0.81567	0.712539	0.716599	0.701192	0.690699	0.0961804	0.0177676
cg12673429	FAM38B	18	0.46458	0.43964	0.43489	0.4149	0.327842	0.322579	0.359028	0.359607	0.0962383	0.043829
cg15825510	TECPR1	7	0.85762	0.86896	0.87215	0.86196	0.804811	0.777639	0.755603	0.735556	0.0967704	0.0494643
cg22572258	KCND2	7	0.86044	0.84879	0.82737	0.84447	0.771565	0.734913	0.763887	0.723119	0.0968965	0.0386705
cg07572052	HIST2H2AA4	1	0.22311	0.2174	0.23288	0.23278	0.143288	0.0978965	0.160687	0.116668	0.0969076	0.0447322
cg04258001		15	0.75578	0.72015	0.73873	0.706	0.623487	0.647213	0.622086	0.639665	0.0970523	0.0350549
cg12077664		12	0.8053	0.78354	0.81676	0.80337	0.693541	0.724877	0.721846	0.68026	0.0971117	0.036013
cg14270989	TLE6	19	0.68442	0.66741	0.68925	0.70784	0.587959	0.583664	0.624216	0.562763	0.0975795	0.0488976
cg00146004		16	0.29421	0.28936	0.29466	0.29817	0.220419	0.187805	0.202066	0.175401	0.0976773	0.0204584
cg16439823	SEMA4B	15	0.32628	0.33682	0.31104	0.32445	0.230774	0.262934	0.199776	0.213498	0.0979021	0.0449057
cg19462087	RCVRN	17	0.24612	0.24024	0.2303	0.24138	0.125584	0.166435	0.149281	0.124411	0.0980823	0.0249047
cg26384382		5	0.72225	0.71813	0.74366	0.72987	0.66288	0.638881	0.608676	0.610887	0.0981464	0.0411021
cg01770019	C1orf127	1	0.57316	0.56724	0.53773	0.56506	0.44725	0.470527	0.493071	0.439477	0.098216	0.0436471
cg27624310	EHMT2	6	0.77577	0.80786	0.81824	0.80163	0.714781	0.66934	0.711794	0.714394	0.0982976	0.0428913
cg01792592	MEGF6	1	0.78402	0.79451	0.79404	0.80373	0.70282	0.690243	0.702846	0.686727	0.0984163	0.00470878
cg00326908	PDE7A	8	0.38416	0.38131	0.43054	0.40481	0.306681	0.292679	0.315421	0.29223	0.0984523	0.0350549
cg14630692	URM1	9	0.81696	0.82734	0.84418	0.81491	0.762185	0.727872	0.712316	0.701886	0.0997828	0.0437629
cg13568106		17	0.87976	0.87754	0.88234	0.88677	0.802055	0.772214	0.775851	0.776906	0.0998463	0.00777958
cg25472804		8	0.72919	0.74814	0.72245	0.75308	0.627815	0.623567	0.623114	0.677697	0.100167	0.0459431
cg00078861		5	0.78125	0.72794	0.72748	0.75094	0.662386	0.650327	0.632921	0.641086	0.100222	0.0401084
cg20521031		10	0.87829	0.83852	0.83914	0.86061	0.748659	0.748455	0.771798	0.745838	0.100453	0.0269131
cg11158902		4	0.87718	0.88285	0.8839	0.89721	0.774474	0.77786	0.785709	0.798837	0.101065	0.00678588
cg26288370	KIAA1244	6	0.91943	0.89908	0.91174	0.93621	0.839491	0.793126	0.828175	0.800133	0.101384	0.036013
cg04830808	SEMA5B	3	0.43012	0.46127	0.41268	0.44767	0.331062	0.348897	0.347811	0.317997	0.101493	0.0340272
cg24845998	GRIP2	3	0.76405	0.7745	0.79637	0.77984	0.702098	0.672542	0.68857	0.6454	0.101537	0.0379693
cg08631650	CAMK2A	5	0.59822	0.58474	0.64218	0.60717	0.495737	0.518908	0.507953	0.503394	0.10158	0.0351237
cg22435132	BCAS3	17	0.78436	0.81356	0.75988	0.80307	0.681238	0.698985	0.688981	0.684188	0.101869	0.0308543
cg18982066	TBX10	11	0.84022	0.79814	0.83025	0.82738	0.73941	0.730276	0.728696	0.688469	0.102285	0.0401084
cg09173897	PPP4R4	14	0.39565	0.36377	0.41561	0.40874	0.307073	0.2754	0.299179	0.292273	0.102461	0.0351696
cg04502620	DOC2A	16	0.73062	0.71262	0.74711	0.73222	0.65924	0.612876	0.620831	0.618977	0.102662	0.0318301
cg22449330		2	0.617	0.63953	0.66389	0.64553	0.520342	0.559089	0.563352	0.511867	0.102825	0.0497295
cg24691964	CD84	1	0.62444	0.57908	0.60166	0.61823	0.500985	0.506679	0.531154	0.472528	0.103016	0.0464255
cg02871659	SNHG9	16	0.28061	0.29308	0.25816	0.29196	0.176515	0.16677	0.19933	0.16574	0.103864	0.0242114
cg17513789	XIST	X	0.85119	0.83274	0.85943	0.86866	0.76831	0.738914	0.770708	0.718594	0.103873	0.0395473
cg13330005		7	0.7555	0.76474	0.77708	0.77374	0.660568	0.692291	0.655007	0.646605	0.104148	0.0230033
cg21220374	TSTD2	9	0.25874	0.25865	0.30614	0.28955	0.199173	0.177243	0.175733	0.142151	0.104695	0.049777
cg20555922	FAM83C	20	0.75582	0.75656	0.79436	0.7848	0.679335	0.670568	0.671602	0.651022	0.104753	0.0254279
cg16639172		16	0.74007	0.76548	0.76245	0.7548	0.622778	0.666546	0.656595	0.654002	0.10572	0.0210589
cg14208070	TM4SF5	17	0.80345	0.81993	0.8121	0.81612	0.737099	0.667522	0.715488	0.708133	0.10584	0.039784
cg05203213		2	0.39444	0.38171	0.41026	0.40836	0.301602	0.2856	0.326423	0.257331	0.105954	0.0451264
cg22797644	HMGA1	6	0.31969	0.31213	0.34504	0.32864	0.222743	0.248676	0.230331	0.179283	0.106117	0.0468443
cg25103895	ADO	10	0.45463	0.47266	0.48204	0.48159	0.401799	0.369601	0.335403	0.35933	0.106197	0.0406523
cg23617676	LYPLA2	1	0.33233	0.2952	0.36815	0.33013	0.219597	0.208412	0.237032	0.235419	0.106338	0.0471548
cg04468334	KRBA1	7	0.86248	0.84446	0.87372	0.86284	0.773972	0.755613	0.749759	0.737363	0.106698	0.0155588
cg27601906	GEM	8	0.78358	0.79226	0.77171	0.79525	0.675772	0.687508	0.674915	0.677459	0.106787	0.00349593
cg03502236	MUC2	11	0.80202	0.81123	0.81064	0.85668	0.723938	0.728134	0.700739	0.699664	0.107024	0.0369146
cg14002714	KTN1	14	0.79755	0.80966	0.83484	0.77613	0.719022	0.675051	0.702162	0.693515	0.107108	0.0402595
cg06720467	SFN	1	0.54161	0.52266	0.4965	0.53718	0.400237	0.432298	0.447024	0.38942	0.107243	0.0489325
cg09985739	PCDH9	13	0.80273	0.83976	0.82035	0.81344	0.704655	0.690724	0.743916	0.707564	0.107355	0.0343165
cg16903811		22	0.25683	0.25383	0.22638	0.27726	0.149327	0.162483	0.133906	0.136027	0.108139	0.0271842
cg05095252	LYPD6	2	0.38878	0.3594	0.37989	0.41658	0.298261	0.286644	0.259817	0.266538	0.108348	0.0372838
cg18030105	ZNF195	11	0.77124	0.81005	0.81756	0.79886	0.686557	0.675913	0.688384	0.713385	0.108368	0.0294839
cg21544702	ZNF252	8	0.60546	0.57727	0.60788	0.60851	0.532174	0.465492	0.49251	0.475403	0.108385	0.045993
cg01361021		2	0.35901	0.42	0.3713	0.36142	0.279197	0.273444	0.263355	0.261767	0.108492	0.0373613
cg21393163		1	0.17753	0.19813	0.17931	0.14801	0.0578332	0.0750974	0.0702897	0.0633159	0.109111	0.0196416
cg18219180	ICOS	2	0.85177	0.84089	0.8526	0.85244	0.75021	0.756408	0.728942	0.725233	0.109227	0.00854308
cg05512483	SNORD30	11	0.26227	0.25134	0.25676	0.2054	0.154602	0.146587	0.123968	0.113698	0.109229	0.0433786
cg04945626		4	0.91375	0.88439	0.92145	0.91268	0.801736	0.818137	0.766958	0.807844	0.109399	0.0323757
cg10116432	NT5C2	10	0.3296	0.34433	0.30768	0.35505	0.22482	0.215721	0.237092	0.219296	0.109933	0.0204349
cg11793168	SULT6B1	2	0.8445	0.82762	0.83154	0.83684	0.748594	0.74203	0.722576	0.686268	0.110258	0.0351696
cg14405768		9	0.70488	0.71822	0.73002	0.73971	0.60998	0.608768	0.624574	0.606494	0.110753	0.00931814
cg07444408	SCOC	4	0.77803	0.73034	0.79656	0.794	0.668691	0.660982	0.680777	0.645355	0.110781	0.0465969
cg12622958		4	0.25808	0.26043	0.23361	0.25214	0.105028	0.166244	0.153869	0.135327	0.110948	0.0355858
cg15001930	KALRN	3	0.7813	0.7635	0.75545	0.73775	0.664156	0.654543	0.618305	0.656219	0.111194	0.0308543
cg17389988	C7orf10	7	0.3213	0.30611	0.35188	0.35296	0.258516	0.207568	0.211539	0.207757	0.111717	0.0457557
cg15701166		18	0.77927	0.79668	0.80378	0.7961	0.710275	0.654205	0.698676	0.664218	0.112114	0.0343079
cg13758310	LETM1	4	0.86576	0.85224	0.86863	0.86321	0.758058	0.774014	0.752947	0.715212	0.112402	0.0273522
cg03757730		8	0.72571	0.70468	0.74325	0.74006	0.597361	0.62021	0.63812	0.607418	0.112648	0.0247451
cg10941185	DLC1	8	0.77455	0.76329	0.7612	0.78236	0.645836	0.684323	0.661838	0.638159	0.112811	0.0194614
cg00797142	NBN	8	0.84411	0.87142	0.86252	0.84657	0.737895	0.755165	0.760671	0.718044	0.113211	0.0203328
cg12432980	CRLS1	20	0.32875	0.34345	0.33443	0.31005	0.256256	0.214567	0.204396	0.187613	0.113462	0.0401595
cg07736716	CA1	8	0.6641	0.61033	0.66084	0.66786	0.538095	0.53699	0.532409	0.541774	0.113465	0.0302872
cg26562566		10	0.59474	0.54779	0.57863	0.59457	0.484705	0.456922	0.476525	0.44288	0.113675	0.0337918
cg02951062	ALB	4	0.84275	0.82606	0.83206	0.84697	0.722548	0.711133	0.740787	0.71758	0.113948	0.00652982
cg19041593	RPS5	19	0.3001	0.29157	0.30644	0.31892	0.201805	0.186639	0.188746	0.183009	0.114208	0.0044878
cg08314457		14	0.23452	0.23435	0.24448	0.2814	0.173128	0.128143	0.111133	0.124918	0.114357	0.045993
cg08169830	LMTK2	7	0.83058	0.8506	0.88193	0.87565	0.761524	0.731105	0.74304	0.742189	0.115226	0.0274934
cg18494902	BMF	15	0.75346	0.73986	0.74616	0.77705	0.615175	0.661136	0.657661	0.619432	0.115781	0.0324022
cg01125463	PEX6	6	0.39792	0.43	0.4355	0.40592	0.288455	0.29385	0.335159	0.287178	0.116175	0.0321666
cg08452348	CATSPER3	5	0.86108	0.86301	0.83903	0.85367	0.75307	0.716192	0.744098	0.737178	0.116563	0.0111705
cg12092507	STAB2	12	0.24316	0.21881	0.2042	0.21671	0.090366	0.107946	0.125167	0.0922844	0.116779	0.018064
cg21649604	RPL3	22	0.26074	0.27009	0.29943	0.27538	0.176821	0.171066	0.161399	0.126122	0.117558	0.0293895
cg12140977	ST3GAL1	8	0.45388	0.44773	0.5175	0.45843	0.361784	0.3699	0.339925	0.334531	0.11785	0.0472263
cg17744375	SDK1	7	0.85105	0.84463	0.8694	0.85929	0.756746	0.74013	0.717005	0.736111	0.118595	0.0111705
cg18011078	MAD1L1	7	0.81043	0.81988	0.79612	0.81953	0.691566	0.706485	0.698233	0.67424	0.118859	0.00772275
cg16927372	ACCN1	17	0.78185	0.74332	0.78328	0.74667	0.635945	0.671561	0.657692	0.614316	0.118902	0.0381486
cg04007841	LTBP3	11	0.864	0.89204	0.88349	0.86876	0.776617	0.76448	0.742416	0.748061	0.119179	0.0126239
cg16755863		2	0.65872	0.64151	0.61201	0.68107	0.546998	0.528704	0.500071	0.540535	0.11925	0.043829
cg16699818		16	0.92666	0.8957	0.90672	0.90157	0.811553	0.776632	0.802169	0.762132	0.119541	0.0243201
cg00223245		3	0.64033	0.64766	0.61879	0.66267	0.516764	0.48238	0.552308	0.538311	0.119922	0.0432088
cg00783363	FSCN1	7	0.82901	0.86194	0.83921	0.84756	0.738174	0.731856	0.730584	0.697027	0.12002	0.0173976
cg05417517	SNORA39	20	0.47547	0.5346	0.48898	0.53095	0.410039	0.385478	0.353915	0.400187	0.120095	0.0498077
cg26687579		1	0.44842	0.48649	0.46078	0.46669	0.340762	0.376396	0.299741	0.362538	0.120736	0.045993
cg03469122		7	0.87181	0.84894	0.88598	0.87301	0.793866	0.73056	0.734422	0.737767	0.120781	0.0381486
cg00498163		2	0.86509	0.84899	0.86105	0.84661	0.777879	0.723489	0.729614	0.706932	0.120957	0.0350549
cg23504719	CRTAC1	10	0.44613	0.50914	0.47607	0.43472	0.346974	0.360676	0.316993	0.356621	0.121199	0.0496446
cg08257600	ADCK4	19	0.82503	0.80136	0.82192	0.83404	0.712117	0.693142	0.690995	0.70029	0.121451	0.00588809
cg15308271	GCKR	2	0.75798	0.73098	0.73512	0.78433	0.643306	0.661573	0.624575	0.590556	0.1221	0.0495969
cg02688903	SRP19	5	0.8435	0.83014	0.84882	0.829	0.747184	0.719108	0.701903	0.692201	0.122766	0.0210175
cg23599850	FOXN4	12	0.61841	0.59817	0.6031	0.61479	0.484175	0.461276	0.527851	0.470101	0.122767	0.0322205
cg06799664	DNAH17	17	0.7152	0.71348	0.75305	0.70907	0.62976	0.61364	0.597991	0.556617	0.123198	0.0451264
cg27404272		2	0.86858	0.85162	0.88903	0.87775	0.786492	0.758853	0.743482	0.70506	0.123273	0.0451264
cg14221612		7	0.64262	0.61056	0.63289	0.63798	0.490306	0.537216	0.482714	0.520019	0.123449	0.0281014
cg02573572	PET117	20	0.75819	0.75848	0.7826	0.81023	0.642349	0.637329	0.67348	0.661742	0.12365	0.0301171
cg06965839	OR1E1	17	0.46604	0.40903	0.49144	0.46376	0.340262	0.343942	0.329525	0.321821	0.12368	0.0418018
cg17969913	KCNQ5	6	0.81279	0.83402	0.86787	0.82493	0.68703	0.703879	0.725349	0.728209	0.123786	0.0308183
cg19319558		7	0.48007	0.47898	0.49817	0.52425	0.400829	0.344218	0.341636	0.398624	0.124041	0.0482999
cg20530056	IKBKE	1	0.71067	0.73003	0.78977	0.74553	0.606704	0.615171	0.647758	0.608928	0.12436	0.0472402
cg26334801	FAM163A	1	0.72864	0.71533	0.68576	0.72411	0.574381	0.554236	0.592411	0.632292	0.12513	0.0459431
cg11338156		10	0.36636	0.31526	0.31955	0.37062	0.193208	0.249158	0.217085	0.211075	0.125316	0.043829
cg04849850		2	0.67047	0.70653	0.71872	0.69122	0.571441	0.535377	0.586299	0.591214	0.125652	0.0344879
cg02256576	CES3	16	0.44258	0.43179	0.40268	0.43775	0.275464	0.27756	0.325935	0.332309	0.125883	0.0382571
cg25625457	LAX1	1	0.80918	0.85988	0.87043	0.81497	0.684048	0.727654	0.73729	0.698196	0.126818	0.0478819
cg20002177	DLX5	7	0.35255	0.32092	0.3394	0.35751	0.265236	0.191249	0.209105	0.196447	0.127086	0.0431268
cg10789314		19	0.40607	0.34135	0.34003	0.39089	0.227264	0.261174	0.26144	0.220079	0.127096	0.0490201
cg08950537	RBP4	10	0.53834	0.56108	0.55485	0.52088	0.410127	0.402665	0.457605	0.394127	0.127657	0.0350549
cg01017464	SNORD58A	18	0.26445	0.27246	0.28589	0.27593	0.158889	0.139879	0.168797	0.117638	0.128381	0.0160614
cg04318546	ASB7	15	0.7434	0.76172	0.7997	0.76959	0.669904	0.60202	0.646387	0.6418	0.128575	0.039361
cg26958838		5	0.67272	0.66282	0.6806	0.68611	0.532245	0.530404	0.524353	0.600144	0.128776	0.0402595
cg03707183	PAPOLB	7	0.23357	0.30633	0.2842	0.24651	0.157729	0.110936	0.129912	0.156734	0.128824	0.0479367
cg07449447	SAMD4A	14	0.78978	0.80328	0.80708	0.80332	0.670213	0.670732	0.674423	0.672704	0.128847	0.000639141
cg18836174		18	0.71154	0.70092	0.7452	0.72072	0.552335	0.60459	0.60706	0.597734	0.129165	0.0305155
cg15431336	PCDH11Y	Y	0.31958	0.29621	0.30719	0.33773	0.150793	0.195742	0.204551	0.188784	0.13021	0.0256126
cg05593667		6	0.22566	0.25591	0.27172	0.27873	0.12885	0.12786	0.123606	0.129811	0.130473	0.0145891
cg03865668	GAD1	2	0.81256	0.84069	0.85464	0.82774	0.733634	0.699663	0.70344	0.674341	0.131138	0.0267526
cg27250032		10	0.75136	0.74385	0.73252	0.78685	0.610461	0.653027	0.622714	0.603001	0.131344	0.0302872
cg13059495	TPRG1L	1	0.56068	0.5615	0.57302	0.5901	0.477961	0.445988	0.438396	0.396239	0.131679	0.0372236
cg13047380		5	0.77697	0.78146	0.79836	0.79477	0.690683	0.655444	0.664957	0.613684	0.131698	0.0323757
cg17109042	ANKS1B	12	0.33278	0.34378	0.32606	0.33543	0.202599	0.177938	0.196516	0.23276	0.132059	0.014578
cg19030554	NME3	16	0.35194	0.34129	0.28857	0.29379	0.191728	0.19942	0.203365	0.152338	0.132185	0.0443873
cg02794892	CD209	19	0.36217	0.42646	0.37578	0.4107	0.256052	0.264148	0.284483	0.239642	0.132696	0.0351696
cg02604995	BANP	16	0.73775	0.71932	0.7097	0.70587	0.617105	0.567361	0.545736	0.611467	0.132743	0.0382544
cg24576298	PNPLA8	7	0.62181	0.63554	0.66389	0.64096	0.539237	0.475716	0.53817	0.477334	0.132936	0.0436871
cg21330831	ZBTB22	6	0.76448	0.76891	0.72328	0.76935	0.632396	0.638009	0.622134	0.601521	0.13299	0.0196416
cg17715243	WDR37	10	0.25363	0.25484	0.226	0.28569	0.146562	0.103514	0.120827	0.11692	0.133084	0.0256126
cg05732725	PIGN	18	0.80017	0.81193	0.81831	0.83928	0.708699	0.684642	0.692804	0.65032	0.133306	0.0242114
cg19857114	TBL1XR1	3	0.62126	0.60759	0.59863	0.64056	0.487234	0.473718	0.486503	0.483898	0.134172	0.00628757
cg19960114	ATP8B4	15	0.58283	0.56211	0.58508	0.62807	0.482768	0.474898	0.44402	0.418374	0.134508	0.0437712
cg07452499	CLCN5	X	0.52545	0.52126	0.57658	0.51853	0.396365	0.439861	0.393014	0.372733	0.134962	0.0415336
cg08377570	LPAR6	13	0.87044	0.85458	0.85258	0.85398	0.76204	0.681536	0.731721	0.715377	0.135226	0.0323757
cg10919522	C14orf43	14	0.31541	0.33171	0.32237	0.29556	0.171934	0.22867	0.170182	0.151534	0.135683	0.0360004
cg18125090	RICS	11	0.83719	0.79413	0.85096	0.80558	0.695808	0.666597	0.711715	0.670311	0.135857	0.0314567
cg00782811	RCAN2	6	0.3581	0.30978	0.2989	0.33766	0.209042	0.151112	0.219781	0.180395	0.136028	0.0436851
cg18181703	SOCS3	17	0.42716	0.48303	0.48992	0.49864	0.365526	0.326212	0.342323	0.318781	0.136477	0.0381486
cg22582187		10	0.77401	0.74153	0.77005	0.72894	0.594052	0.628164	0.649617	0.595317	0.136845	0.0320129
cg08385173	C17orf80	17	0.83637	0.824	0.82827	0.82498	0.725771	0.698677	0.653782	0.687103	0.137072	0.0237707
cg01516033	ISX	22	0.80436	0.78375	0.84645	0.79434	0.669561	0.691159	0.686507	0.631186	0.137622	0.0381486
cg06813100		15	0.57037	0.50548	0.5466	0.57189	0.422388	0.398136	0.428042	0.394437	0.137834	0.0323757
cg12172295		10	0.63257	0.61742	0.61925	0.64783	0.493575	0.487133	0.493675	0.490208	0.13812	0.00216459
cg15161854	SNHG3-RCC1	1	0.34305	0.31751	0.37771	0.32868	0.244749	0.202716	0.199304	0.167657	0.138131	0.0428916
cg26644395	UCN3	10	0.74742	0.70778	0.76524	0.73128	0.630375	0.618111	0.550514	0.59523	0.139372	0.0457557
cg18808777	HCP5	6	0.31261	0.3492	0.3322	0.28368	0.16392	0.187296	0.213771	0.15311	0.139898	0.0373613
cg06247034	NLGN4Y	Y	0.40795	0.35084	0.44296	0.37957	0.227505	0.259833	0.267607	0.265217	0.14029	0.0464339
cg02471078	DEAF1	11	0.7516	0.77955	0.83224	0.76822	0.646429	0.62393	0.625468	0.669011	0.141693	0.0398275
cg22094163	KDM3A	2	0.80939	0.7431	0.83014	0.77506	0.659695	0.645656	0.658241	0.626175	0.14198	0.0407635
[truncated: 134 more rows]
